# Supplementary material for: Understanding the genetic complexity of puberty timing across the allele frequency spectrum
Source: Nat Genet. 2024 Jul 1;56(7):1397–411. doi: 10.1038/s41588-024-01798-4 (PMC11250262; doi:10.1038/s41588-024-01798-4)
Supplement: Supplementary file 4 — Supplementary Tables 1–35. [file 41588_2024_1798_MOESM4_ESM.xlsx]

## Sheet: SuppTable index
Number	Sheet name	Table title	Table legend
1	ST1 | Cohorts	Contributing cohort information.	Information about cohorts contributing to the meta-analysis.
2	ST2 | 1080 signals	1080 independent signals for AAM: from the European and ancestry combined meta-analyses.	SNP: variant identifier either as rsID or CHR:POS_a0_a1; CHR: chromosome; POS: chromosomal position on GRCh37; ALLELE1: effect allele; ALLELE0: other allele; Discovery MA: discovery GWAS meta analysis [EUR/All strata]; and also in each of [European strata meta analysis / All strata meta analysis / East Asian strata meta analysis]; ALLELE1 freq.: ALLELE1 frequency in the specified meta analysis, B…
3	ST3 | External Replication	Replication of AAM signals in the Danish Blood Donors study: per variant summary statistics.	SNP: variant identifier either as rsID or CHR:BP_a0_a1; MarkerName: marker name in chr:pos format; CHR: chromosome; POS: genomic position in GRCh37; Matched Beta: effect estimate on age at menarche (years) per effect allele as specified in ST2; SE: standard error; P: unadjusted p-value for the association. Associations were tested in plink.
4	ST4 | VB confirmation	Confirmation of AAM signals by associations with voice breaking.	SNP information: SNP: variant identifier either as rsID or CHR:BP, CHR: chromosome, BP; chromosomal position on GRCh37; and then for each of [VB in UKBB / VB in 23andMe / Combined UKBB and 23andMe data]: Matched Beta: effect estimate per effect allele as specified in ST2, SE: standard error, P: p value for the association. Data used appears in Hollis et al., 2020.
5	ST5 | ExWAS	Exome-wide significant gene burden associations with AAM, and confirmation with age at voice breaking.	We tested genes with at least 10 carriers of rare (frequency <0.1%) variants that were either either high confidence protein truncating variants (HC PTV) or damaging variants, defined as either HC PTVs or missense variants with a CADD score >=25, in BOLT-LMM. Genes passing the exome-wide significance threshold of P<1.54×10-6 were looked up in the equivalent analysis for age at voice breaking. Hea…
6	ST6 | ExPHEWAS	Look-up of exome-identified genes in selected traits on the AstraZeneca PheWAS Portal	We looked up all seven genes identified in the exome analysis in six relevant traits from UKBB analysed in-house using BOLT-LMM: age at natural menopause, BMI, comparative body size age 10, height, comparative height age 10 and IGF-1 levels reporting results using the same mask as the gene’s discovery mask. We also performed a PheWAS of all seven genes using the Astra Zeneca PheWAS Portal reporti…
7	ST7 | IHH PanelApp genes	Lookup of clinical IHH PanelApp genes in ExWAS for AAM and age at voice breaking in UK Biobank.	We selected high evidence (“green”) genes with a monoallelic/X-linked mode of inheritance from the Genomics England gene panel for idiopathic hypogonadotropic hypogonadism (IHH). At the time of the study, this included four genes, ANOS1, CHD7, FGF8 and WDR11. Summary statistics from BOLT-LMM and headers as in ST5.
8	ST8 | PGS centiles	Mean (SE) AAM by AAM PGS centile.	Centile N: Polygenic score (PGS) centile [range 1-100]; N women: number of women per PGS centile [1880/1879]; Mean age at menarche (years); Menarche SE: standard error. Corresponds to Supplementary Figure 6.
9	ST9 | PGS by AAM	Mean PGS per year of AAM.	N women: number of women per AAM group; Mean PGS: mean polygenic score (PGS); SE: standard error. Women reporting AAM before 7 or after 20 years old were collapsed into two groups. Corresponds to Supplementary Figure 6.
10	ST10 | PGS & Carrier ORs	Odds ratios for PGS centile and rare variant carriers with extreme AAM outcomes.	Associations seen towards delayed menarche, defined as menarche after 15 years and early menarche, defined as menarche before 10 years. Individuals exhibiting menarche at 12 or 13 were used as controls. PGS centiles and qualifying exome carriage were used as exposures. Centiles with less than 2 cases were excluded. Corresponds to Supplementary Figure 6.
11	ST11 | Early & Delayed Pred.	Association of the PGS, clinical risk factors and the combined predictor with continuous, early or delayed AAM in the ALSPAC cohort.	Predictive performance of the PGS in ALSPAC (N=3140) for age at menarche, early menarche (defined as menarche 2SDs earlier than the mean in ALSPAC), and delayed menarche (defined as menarche 2SDs later than the mean in ALSPAC). Performance assessed using R2 or AUROC. Two other predictors were used for comparison: BMI at aged 8, and mothers age at menarche. PGS: Polygenic Score; SE: standard error…
12	ST12 | PGS inter	Epistatic interactions between AAM PGS and rare variant carriage on AAM.	A polygenic score (PGS) was derived using summary statistics from the EUR-MA excluding UK Biobank, and then applied to the white European, unrelated female participants in UK Biobank (n=187,941). Headers as follows; Gene name; name of exome-wide significant gene from ST7, Variant mask; variant mask in discovery from ST5, N total; number of white European, unrelated female participants in UK Bioba…
13	ST13 | EUR G2G scores	GWAS to Genes ranked gene list derived from the European-only AAM meta-analysis.	GWAS to Genes (G2G) was applied to GWAS data from the EUR-only meta-analysis (up to N=632,955). In total 4,668 genes were scored as potentially implicated in the regulation of AAM by at least one functional source. Headers denote: gene; gene name; chr: chromosome; start: TSS of gene; end: gene end; other high scoring genes: neighbouring genes with similar or higher scores; rank: gene rank based o…
14	ST14 | ALL G2G scores	GWAS to Genes ranked gene list for the ancestry combined meta-analysis.	GWAS to genes (G2G) was applied to GWAS data from the ancestry combined meta-analysis (up to n=799,845). In total 4,776 genes were scored as potentially implicated in the regulation of AAM by at least one functional source. Column headers as in ST13. Detailed results can be found in ST16.
15	ST15 | EUR G2G expanded	G2G expanded output for the EUR meta-analysis.	gene: gene name; chr: chromosome; start: TSS; end: gene end; length: gene length; N_genes: number of genes within 500kb of gene; is_closest: [T/F/NA] gene is the closest to a AAM GWAS signal; N_peaks: number of AAM GWAS signals within 500kb of gene; snp: rsid for paired independent GWAS signal: pos: chromosomal position of signal in GRCh37; a1: effect allele; a0: other allele; freq1: frequency of…
16	ST16 | ALL G2G scores	G2G expanded output for the ancestry combined meta-analysis.	Column headers as in ST15.
17	ST17 | Tissue enrichment	Tissue enrichment for AAM GWAS associations	Linkage-disequilibrium score regression to specifically expressed genes (LDSC-SEG) was used to test for enrichment of the AAM European-only and ancestry combined GWAS meta analyses for genes specifically expressed in GTEx tissues. Test statistics calculated by LDSC-SEG represent one-sided tests, i.e. that the coefficient is greater than zero. Corresponds to Supplementary Figure 9.
18	ST18 | 665 top AAM genes	The 665 high-confidence AAM genes identified by G2G.	Highest G2G scoring gene at each of the 1080 AAM signals and implicated by at least 2 functional sources in the discovery analysis. Column headers are as in ST13 with the addition of: Full gene name; Function: gene function (both by STRING); Monogenic disorder: monogenic disorder associated with this gene (by OMIM); Cluster Allocation: early weight trajectory (see ST19); GnRH RNAseq trajectory: G…
19	ST19 | Top gene per 1080 signal	The highest G2G scoring gene at each of the 1080 AAM signals.	For each of the 1080 genome-wide significant independent signals from ST2, the highest G2G scoring gene in the discovery G2G analysis, accompanied by the top 3 scoring genes and their G2G statistics. Also matched associations for age at natural menopause and BMI.
20	ST20 | BMI coloc	Colocalisation between AAM GWAS signals with sex-combined adult BMI.	For menarche signals exhibiting associations towards bmi (at p<4.6x10-5), colocalisation statistics with sex-combined adult BMI. SNP: rsid of AAM GWAS signal; CHR: chromosome; Position: chromosomal position in GRCh37; Discovery: discovery GWAS [European-only or ancestry combined]; Top G2G Gene: top G2G scoring gene at this signal; AAM-increasing Beta: effect estimate on AAM (in the discovery GWAS…
21	ST21 | weight traj.	Weight trajectory allocation and look-up of 1080 AAM signals in longitudinal childhood body weight data and adult BMI	SNP: variant identifier either as rsID or CHR:BP_a0_a1; Assigned gene: highest G2G scoring gene at each of the 1080 AAM signals and implicated by at least 2 functional sources in the discovery analysis; Cluster: which weight trajectory the SNP is assigned to based on its association with body weight from age 0-8; Weight at X: effect estimate on body weight at age X (Z-transformed weight in kilogr…
22	ST22 | weight traj. results & MR	Weight trajectories and Mendelian Randomisation	Mean trajectory for each of the three AAM SNP clusters on childhood body weight (aligned to the AAM decreasing allele). Mendelian randomisation (MR) results using the three AAM SNP clusters as separate exposures and the 12 childhood body weight measures and adult BMI as outcomes. Outcome: outcome variable in clustering and MR analysis; Exposure (aligned to AAM decreasing allele): exposure variabl…
23	ST23 | 665 genes pathways	Biological pathways enriched by the 665 high confidence AAM genes.	The 665 high-confidence AAM genes (from ST18) were entered into pathway enrichment tests using gProfiler. Column headers are: Source: pathway source [GO:BP/KEGG/REAC]; Term name: pathway name; Term ID: pathway unique identifier; Term size: total number of genes in this pathway; Intersection size: number of high-confidence AAM genes in this pathway; Unadj. pval: unadjusted p-value for enrichment; …
24	ST24 | 665 genes pathway cluster	Global enriched pathway clusters.	The significantly enriched pathways from ST23 were taken forward and clustered to identify pathway groups that appear enriched. Cluster number; numbering of pathway cluster, Cluster name; representative name of pathways in cluster, Most sig. pathway; most significant pathway in cluster, Most sig. pathway pval; most significant pathways' p-value, Strongest enrichment pathway; pathway in cluster sh…
25	ST25 | weight traj. pathways	Biological pathways enriched by the 665 high confidence AAM genes separated into ‘early weight gain’ and ‘no early weight gain’ genes	The 665 high-confidence AAM genes (from ST18) were split into ‘early weight gain’ and ’no early weight gain’ genes based on ST21 and entered into pathway enrichment tests using gProfiler. Column headers as in ST23. Corresponds to Figure 4.
26	ST26 | weight traj.path. clust	Pathway clusters for genes within the two weight trajectories.	The significantly enriched pahtways from ST25 were taken forward and clustered to identify pathway groups that appear enriched. Column headers as in ST22. Corresponds to Figure 4.
27	ST27 | MAGMA GnRH enrich.	Genome-wide MAGMA enrichment for genes within the different GnRH trajectories.	GnRH Trajectory; expressional trajecotry in GnRH RNAseq data, NGENES; number of genes within trajectory with available human data, BETA BETA: the regression coefficient of the variable, BETA_STD; the semi-standardized regression coefficient, corresponding to the predicted change in Z-value given a change of one standard deviation in the predictor gene set (ie. BETA divided by the variable’s stand…
28	ST28 | GPCRs in AAM	Brain-expressed GPCRs implicated in AAM by G2G.	Gene name; name of brain-expressed GPCR, EUR G2G rank; genome-wide rank of each gene (out of 4689) in the EUR-only GWAS to Genes output, EUR G2G score; score of each gene, EUR G2G centile; accompanying score centile for each gene, EUR G2G signals; independent GWAS signals mapping to each gene, EUR G2G N analyses; number of concordant predictors for each gene, P values in BMI GWAS; lookup of pvalu…
29	ST29 | BRET Assay	BRET saturation data from HEK293 cells co-transfected with a constant amount of MC3R-RlucII donor construct and increasing amounts of the GPR83-Venus acceptor construct.	group; denotes transfected construct [MC3R-RLucII:sVenus/MC3R-RLucII:GPR83-Venus], Venus/RlucII; transfected construct amount, netBRET; observed BRET signals per group and tranfected construct amount over four replicates. Corresponds to Supplementary Figure 16.
30	ST30 | cAMP Assay	Time-resolved NDP-aMSH-stimulated cAMP production in HEK293 cells transfected with MC3R or co-transfected with both MC3R and GPR83.	Time (minutes); cAMP production was measured in 0.5 minute intervals and over 35 minutes, Mock; cAMP production levels in cells transfected with an empty pcDNA3.1(+) plasmid over 6 replicates, GPR83-WT only; cAMP production levels in cells transfected with GPR83 over 6 replicates, MC3R only; cAMP production levels in cells transfected with MC3R over 6 replicates, GPR83-WT + MC3R; cAMP production …
31	ST31 | cAMP AUC	Area under the curve calculation ST30 data.	group; [Mock/GPR83 only/MC3R only/GPR83-WT + MC3R], AUC; area under ther curve. Corresponds to Supplementary Figure 16.
32	ST32 | Menopause coloc	Colocalisation between AAM GWAS signals with age at natural menopause (ANM).	For menarche signals exhibiting associations towards menopause (at p<4.6x10-5), colocalisation statistics with age at menopause. Column headers as in ST20.
33	ST33 | Menopause signals coloc	Colocalisation between reported age at natural menopause (ANM) GWAS signals with AAM (European-only) and adult BMI.	For menopause signals exhibiting associations towards menarche (at p<1.7×10-4), colocalisation statistics with age at menarche. Column headers as in ST20.
34	ST34 | DDR gene list	Lists of genes implicated in DNA damage sensing and repair (DDR) processes.	Two custom-curated DDR gene lists: Jackson DDR (by Stephen Jackson's laboratory); Ruth DDR (as reported by Ruth et al. 2021 PMID: 34349265). The other 3 gene lists are from Gene Ontology (GO) pathways (GO DNA Repair [GO:0006281], GO Response to DNA damage stimulus [GO:0006974]) and Reactome pathways (DNA Repair [R-HSA-73894]).
35	ST35 | 665 GTEx expression	Expression levels of 665 high-confidence menarche genes in all 54 GTEx (v8) tissues.	Gene; gene name and expression levels in transcripts per million in the following tissues; Cervix - Ectocervix, Cervix - Endocervix, Fallopian Tube, Ovary, Uterus, Vagina, Adipose - Subcutaneous, Adipose - Visceral (Omentum), Adrenal Gland, Brain - Amygdala, Brain - Anterior cingulate cortex (BA24), Brain - Caudate (basal ganglia), Brain - Cerebellar Hemisphere, Brain - Cerebellum, Brain - Cortex…

## Sheet: ST1 | Cohorts
Abbreviation	Full Study name	N	Mean age (SD)	Mean AAM (SD)	SNP array	Imputation reference panel	Specific Menarche question
ALSPAC	Avon Longitudinal Study of Parents and Children	9283	Mothers: 28.48 (4.67), Children Subjects were asked over multiple questionnaires starting at approximately age 97 months up to 17 years. The first-reported age at onset of menarche was used.	Mothers: 12.82 (1.47), Children: 12.67 (1.13)	Mothers: Illumina human660W-quad, Children: Illumina HumanHap550 quad	HRC	Mothers: How old were you when your periods first started?, Children; The first-reported age at onset of menarche was used. Either "How old was your daughter when she had her first period?" was asked to the childs mother or "How old were you when you had your first period?" was asked to the young adult at several questionnaire sweeps.
ARICWHITE	Atherosclerosis Risk in Communities	3120	55.2 (5.4)	12.9 (1.5)	Affymetrix 6.0	1000HG Cosmopolitan panel (version 3, March 2012 release)	How old were you when your menstruation started?
CARL	INGI-CARLANTINO	294	47.2 (17.2)	12.9 (1.6)	Illumina 370K	1000 Genomes phase I v3 reference set	How old were you when your menstruation started?
CILENTO	CILENTO	625	50.4 (18.7)	13.2 (1.6)	Illumina 370K or Illumina OmniExpress 700K	1000G Phase I Integrated Release Version 3 Haplotypes	How old were you at the time of your first menstrual period?
CROATIA Korcula	CROATIA	507	54.9 (14.1)	13.7 (1.6)	Illumina HumanHap 370CNV	1000G Phase 1 v3 March 2012	What age were you when you had your first period?
CROATIA Vis	CROATIA	524	56.6 (15.8)	13.5 (1.6)	Illumina HumanHap 300v1	1000G Phase 1 v3 March 2012	What age were you when you had your first period?
EGCUT-370	Estonia Biobank Study	1284	45.8 (15.2)	13.4 (1.6)	Illumina Human370CNV	1000Genomes ver1	"How old you where when you had your first menstruation event?", "How long were your menstrual period in the age 25 to 35?", "How long after your first menstruation did your menstrual periods became regular?"
EGCUT-OmniX	Estonia Biobank Study	3036	48.6 (17.1)	13.6 (1.5)	Illumina OmniExpress	1000Genomes ver1	"How old you where when you had your first menstruation event?", "How long were your menstrual period in the age 25 to 35?", "How long after your first menstruation did your menstrual periods became regular?"
EPIC	European Prospective Investigation into Cancer and Nutrition ‐ Obesity study cohort	10640	58.7 (9.0)	12.9 (1.8)	Affymetrix UK Biobank chip	1000G v3 March 2012	How old were you when you had your first menstrual period?
FVG	Italian Network of Genetic Isolates - Fruili Venezia Giulia	633	51.7 (17.5)	13.1(1.6)	Illumina OmniExpress	1000G	How old were you when your menstruation started?
GOYA-CASES	Genomics of Obesity in Young Adults (Obese subgroup)	1780	28.9 (4.3)	12.8 (1.3)	Illumina 610K Quad	1000G v3 March 2012	How old were you when you had your first menstrual period?
GOYA-CONTROLS	Genomics of Obesity in Young Adults (Non-obese subgroup)	1746	29.1 (4.3)	13.3 (1.3)	Illumina 610K Quad	1000G v3 March 2012	How old were you when you had your first menstrual period?
GS	Generation_Scotland:Scottish Family Health Study	2275	51.6 (13.6)	12.9 (1.5)	Illumina OMNIexpress+exome	1000G Phase 1 v3 March 2012	What age were you when you had your first period?
HBCS	The Helsinki Birth Cohort Study	902	range 59-70	13.0 (NA)	Illumina 610k Quad	1000 Genomes Project	-
INCHIANTI	Invecchiare in Chianti	553	68.6 (15.1)	13.3 (1.4)	Illumina HumanHap 550K	Phase I v3	How old were you when you had your first menstrual period?
InterAct cases	The EPIC-InterAct Study	3157	55.9 (8.0)	13.0 (1.6)	Illumina 660w quad and Illumina CoreExome chip	1000G v3 March 2012	Age when you stopped having your periods
InterAct cohort	The EPIC-InterAct Study	5482	52.0 (9.4)	13.1 (1.5)	Illumina 660w quad and Illumina CoreExome chip	1000G v3 March 2012	Age when you stopped having your periods
KORAF3	Cooperative Health Research in the Augsburg Region, Follow up for Study S3	1550	56.9 (12.6)	13.5 (1.5)	Illumina Omni 2.5 and Illumina Omni Express	1000g phase1 all	At what age did you have your first menstruation/period (menarche)?
KORAF4	Cooperative Health Research in the Augsburg Region, Follow up for Study S4	1462	55.5 (13.1)	13.5 (1.5)	Affymetrix Axiom	1000g phase1 all	At what age did you have your first menstruation/period (menarche)?
LifeLines	LifeLines	7485	51.5 (10.6)	13.2 (1.5)	Illumina CytoSNP-12v2	1000 Genomes, Phase1 v3	How old were you when you got your first menstrual period?
NEO	Netherlands Epidemiology of Obesity	2949	55.8 (5.9)	12.9 (1.5)	Illumina HumanCoreExome-24v1_A Beadchip	2011 v3	How old were you when your menstruation started?
NHS_Affymetrix	Nurses' Health Study_Affymetrix	4159	56.4 (6.75)	12.5 (1.4)	Affymetrix	1000G Phase I Integrated Release Version 3 Haplotypes (2010-11 data freeze, 2012-03-14 haplotypes)	At what age did your menstrual periods begin?___ years of age
NHS_Illumina	Nurses' Health Study_Illumina HumanHap	4586	52.6 (9.88)	12.5 (1.4)	Illumina HumanHap	1000G Phase I Integrated Release Version 3 Haplotypes (2010-11 data freeze, 2012-03-14 haplotypes)	At what age did your menstrual periods begin?___ years of age
NHS_OmniExpress	Nurses' Health Study_OmniExpress	3336	56.5 (6.66)	12.5 (1.4)	Omni Express	1000G Phase I Integrated Release Version 3 Haplotypes (2010-11 data freeze, 2012-03-14 haplotypes)	At what age did your menstrual periods begin?___ years of age
NTR	Netherlands Twin Register	4084	41.4 (14.1)	13.6 (1.3)	Multiple: Illumina 370,660,1M. Affymetrix-Perlegen, Affymetrix 6.0	March 2012 1000G Phase 1	How old were you when you had your first menstrual period?
NFBC1966	Northern Finnish Birth cohort	2595	31.0 (0)	12.9 (NA)	(Illumina Human CNV370-duo Bead Array	1000 Genomes Project
ORCADES	Orkney Complex Disease Study	1039	55.0 (13.7)	12.9 (1.4)	Illumina Hap300, Omni, OmniX	1000Genomes Phase1 v3	How old were you when you had your first menstrual period?
QIMR	QIMR Adult Cohort	10093	36.8 (12.7)	13.0 (1.4)	Illuminia 370, 610, 660, CoreExome & PsychArray	1000-Genomes Phase 3 v5 reference (imputed using the UM Imputation cluster)	.At what age did you have your first menstrual period? _____ years
SARDINIA	SardiNIA	3665	43.3 (17.3)	13.1 (1.6)	OmniExpress + MetaboChip + ImmunoChip + ExomeChip	1000 Genomes Project	“At what age did your menstrual periods begin?”
SHIP-TREND	Study of Health in Pomerania - Trend	536	50.0 (13.2)	13.3 (1.5)	Illumina Omni 2.5	1000Gv3	At what age did your menstrual periods begin?
TWINGENE	TWINGENE	4596	58.1 (8.1)	13.5 (1.5)	Illumina HumanOmniExpress-12v1 beadchip.	1000Gv3	How old were you when you had your first menstrual period?
TWINSUK	TWINSUK	4848	54.4 (15.3)	13.0 (1.6)	Illumina (HumanHap300, HumanHap610Q)	1,000 Genomes Phase I integrated variant set release (SHAPEIT2) released on 16 Jun 2014	How old were you when you had your first period? \ years
VB	Val Borbera	980	54.7 (17.9)	12.9 (1.5)	HumanCNV370-Quadv3_C or HumanOmniExpress-12v1_H	1000G_phase1integrated_v3	How old were you when your menstruation started?
AGES	Age, Gene/Environment Susceptibility-Reykjavik Study (AGES-Reykjavik)	1863	76.3 (5.5)	13.6 (1.4)	Illumina Hu370CNV	GIANT.phase1_release_v3.20101123	Age when menstrual periods began
FHS	Framingham Heart Study	3801	42.5(10.0)	12.8 (1.5)	Affy 500K + 50K gene-based	1000G (All ethnicity) 3/14/2012	Gen 3 cohort: How old were you when you had your first menstrual period (menses)?; Offspring cohort: Age periods started?
RSI	Rotterdam Study I	3412	69.6 (9.3)	13.5 (1.6)	Illumina HumanHap 550K	1kg PhaseIv3	“How old were you when you had your first menstrual period?”
RSII	Rotterdam Study 2	1136	65.1 (8.4)	13.3 (1.6)	Illumina HumanHap 550K	1kg PhaseIv3	“How old were you when you had your first menstrual period?”
RSIII	Rotterdam Study 3	1671	56.2 (6.1)	13.1 (1.6)	Illumina HumanHap 550K	1kg PhaseIv3	“How old were you when you had your first menstrual period?”
WGHS	Women's Genome Health Study	23268	54.7 (7.1)	12.4 (1.4)	HumanHap 300 duo "+"	1000 G phase I, v. 3 March 2012	At what age did your periods begin? 9 or younger; 10; 11; 12; 13; 14; 15; 16; 17 or older.
BMDCS	The Bone Mineral Density in Childhood Study	461	12.7 [9.6 - 15.9]	12.6	Illumina Infinium Omni Express plus Exome	HRC panel (r1.1 2016)	Age at first menses?
CHOP	The Children’s Hospital of Philadelphia Study	741	22.5 [12-32]	12.3 (NA)	Illumina HumanHap 550v1,550v3,660	HRC 1.1	Age at first menses?
Raine Study	The Raine Study	692	Birth cohort range: 1989-1992	12.8 (NA)	Illumina Human 660W Quad Array	HRC	At what age did you get your first period? ______ years. If you remember the date, please enter dd/mm/yyyy
deCODE	deCODE Genetics	39420	YoB: mean: 1934.194 (Standard deviation: 13 years)	-	-	Icelandic specific	-
Reproductive Cancer Consortiums data
BCAC cases	Breast Cancer consoortium cases data	73066	Various	Various	A combination of iCOGS chip (28,679) and the ONCOArray (44,387)	1000G v3	Wording of question varies between studies
BCAC controls	Breast Cancer consoortium controls data	48140	Various	Various	A combination of iCOGS chip (16,814) and the ONCOArray (31,326)	1000G v3	Wording of question varies between studies
OCAC cases	Ovarian Cancer consoortium cases data	8717	Various	Various	ONCOArray	1000G v3	Wording of question varies between studies
OCAC controls	Ovarain Cancer consoortium controls data	7892	Various	Various	ONCOArray	1000G v3	Wording of question varies between studies
UK Biobank
UKBB	UK Biobank	238040	56.6 (8.0)	13.0 (1.6)	Affymetrix UK Biobank chip	1000 Genomes Phase 3	"How old were you when your periods started?"
23and Me
23andMe	The 23andMe Research Program	76831	49.9 (15.5)	13.0 (1.6)	Custom	March 2012 ‘v3’ release of 1000 Genomes	How old were you when you had your first menstrual period? (<8, 8-9, 10-11, 12-13, 14-15, 16+, not sure) [responses were mapped to ages 7,9,11,13,15,17]
East Asian Data
BBJ	Biobank Japan	66643	56.6 (7.9)	13.9 (NA)	Illumina Human OmniExpress BeadChip with a subset additionally Infinium HumanExome BeadChip	1000 Genomes Project	“How old were you at the time of your first menstrual period”
CKB	China Kadoorie Biobank	54246	50.3 (10.4)	15 (2)	Custom Affymetrix Axiom® array	TOPMed r2	"How old were you when you had your first menstrual period?"
KoGES	Korean Genome and Epidemiology Study	45615	54.2 (8.3)	15.3 (1.8)	Korean chip	1000 Genomes Project Phase 3 data	NA

## Sheet: ST2 | 1080 signals
SNP	CHR	POS	ALLELE1	ALLELE0	Discovery MA	European-only MA				ancestry combined MA				East Asian strata MA				I-square	Relevant in EA
						ALLELE1 freq.	Beta	SE	P	ALLELE1 freq.	Beta	SE	P	ALLELE1 freq.	Beta	SE	P
rs314265	6	105390567	T	C	European-only	0.6794	-0.1256	0.0028	2.74e-427	0.6913	-0.1133	0.0025	6.99e-456	0.73	-0.0739	0.0051	1.188e-46	1	TRUE
rs11605693	11	122837037	T	C	European-only	0.444	-0.0559	0.0027	2.79e-97	0.5062	-0.0551	0.0024	2.64e-118	0.7515	-0.0522	0.0053	5.076e-23	0	TRUE
rs7852169	9	114318394	C	G	European-only	0.9137	-0.0996	0.0048	2e-96	0.8447	-0.0776	0.0036	3.37e-104	0.7567	-0.0495	0.0054	2.455e-20	1	TRUE
rs3767357	1	165403451	A	G	European-only	0.8713	0.0787	0.004	4.296e-87	0.8619	0.072	0.0033	1.85e-102	0.8391	0.0556	0.0062	3.028e-19	0.9	TRUE
rs9408817	9	108911979	A	G	European-only	0.3195	-0.0962	0.0029	2.03e-248	0.3677	-0.0807	0.0024	4.03e-242	0.4925	-0.0404	0.0046	1.104e-18	1	TRUE
rs2679894	2	105870779	A	G	European-only	0.4331	0.0486	0.0029	1.893e-64	0.4998	0.0489	0.0026	4.55e-81	0.7628	0.0498	0.0057	2.68e-18	0	TRUE
rs7570167	2	199611990	A	G	European-only	0.3538	-0.0494	0.0028	2.305e-67	0.405	-0.0469	0.0024	1.67e-82	0.5447	-0.04	0.0047	2.106e-17	0.6	TRUE
rs694785	18	275025	A	G	ancestry combined	0.6318	-0.0104	0.0029	0.0003319	0.6164	-0.0182	0.0025	1.609e-13	0.5759	-0.0387	0.0047	2.196e-16	1	TRUE
rs2211254	20	17091951	T	C	ancestry combined	0.0127	0.0347	0.0133	0.00901	0.1329	0.0454	0.0058	3.363e-15	0.1607	0.0479	0.0064	6.615e-14	0	TRUE
rs2076751	14	36989419	A	C	European-only	0.0663	-0.0388	0.0055	1.269e-12	0.1434	-0.04	0.0039	1.443e-24	0.2242	-0.0413	0.0056	1.011e-13	0	TRUE
rs852061	20	17109159	A	C	European-only	0.3649	-0.033	0.0028	9.248e-33	0.4482	-0.0346	0.0025	3.684e-44	0.7888	-0.0411	0.0056	1.635e-13	0.3	TRUE
rs11237453	11	78028587	A	G	European-only	0.8401	-0.0409	0.0036	3.089e-29	0.7484	-0.0381	0.0029	1.474e-40	0.6024	-0.0336	0.0046	4.522e-13	0.2	TRUE
rs10049090	3	156797702	A	G	European-only	0.4085	-0.0367	0.0027	5.048e-41	0.4671	-0.036	0.0024	7.484e-52	0.6476	-0.0339	0.0048	1.052e-12	0	TRUE
rs1079866	7	41470093	C	G	European-only	0.8623	-0.0736	0.0044	3.743e-62	0.8088	-0.0571	0.0034	1.668e-64	0.7349	-0.0344	0.0052	2.835e-11	1	TRUE
rs12607903	18	3817134	T	C	European-only	0.7117	-0.0466	0.0029	2.838e-56	0.6792	-0.0422	0.0025	4.024e-64	0.5964	-0.0311	0.0047	2.898e-11	0.9	TRUE
rs13100226	3	117590202	T	C	European-only	0.5037	0.0523	0.0027	3.409e-86	0.5295	0.0471	0.0023	2.85e-92	0.6099	0.031	0.0047	3.453e-11	0.9	TRUE
rs1989318	23	130502089	A	G	European-only	0.5939	-0.0403	0.003	1.2e-41	0.5673	-0.0412	0.0028	1.302e-50	0.4118	-0.0465	0.0072	8.722e-11	0	TRUE
rs16917237	11	27702383	T	G	European-only	0.2037	0.0435	0.0033	4.667e-39	0.288	0.0386	0.0027	1.781e-46	0.4494	0.0292	0.0046	1.911e-10	0.8	TRUE
rs9635759	17	49613785	A	G	European-only	0.3082	0.0605	0.0029	1.07e-95	0.3437	0.0523	0.0025	5.49e-98	0.4401	0.0302	0.0048	4.338e-10	1	TRUE
rs1704528	16	14388750	T	C	European-only	0.6614	-0.051	0.0029	2.198e-71	0.6113	-0.0447	0.0024	6.726e-76	0.4811	-0.0284	0.0046	5.942e-10	0.9	TRUE
rs74605012	17	7789234	T	G	ancestry combined	0.0104	-0.0005	0.0162	0.9752	0.1959	0.03	0.0053	1.503e-08	0.218	0.0336	0.0056	2.379e-09	0.8	TRUE
rs12585724	13	28067154	T	C	ancestry combined	0.0113	-0.0437	0.0176	0.01303	0.2028	-0.0338	0.0052	1.253e-10	0.2215	-0.0328	0.0055	3.125e-09	0	TRUE
rs3746619	20	54823805	A	C	European-only	0.0853	0.0484	0.0049	5.989e-23	0.1463	0.041	0.0037	4.215e-29	0.223	0.0317	0.0055	6.141e-09	0.8	TRUE
rs2688325	8	3767210	T	C	European-only	0.2985	0.0388	0.0029	1.581e-39	0.3011	0.0362	0.0025	3.997e-46	0.3084	0.0288	0.005	7.677e-09	0.7	TRUE
rs73035994	3	24206463	T	C	European-only	0.9699	-0.079	0.008	5.512e-23	0.9531	-0.0668	0.006	3.365e-29	0.9322	-0.0516	0.0089	8.201e-09	0.8	TRUE
rs6185	8	25280800	C	G	European-only	0.7464	-0.0249	0.0031	6.872e-16	0.6642	-0.0253	0.0026	5.916e-23	0.4811	-0.0261	0.0046	1.026e-08	0	TRUE
rs58219101	16	6184894	T	G	ancestry combined	0.0433	0.0396	0.0069	1.03e-08	0.1399	0.0351	0.0044	1.38e-15	0.2054	0.0321	0.0057	1.854e-08	0	TRUE
rs4664602	2	153542585	T	C	European-only	0.8255	-0.0393	0.0036	7.985e-28	0.779	-0.0352	0.0029	5.12e-34	0.6927	-0.0277	0.0049	2.124e-08	0.7	TRUE
rs11240695	1	204158132	A	C	European-only	0.2483	-0.0301	0.0031	1.384e-22	0.2818	-0.0315	0.0028	6.631e-29	0.4602	-0.039	0.0071	4.773e-08	0.3	TRUE
rs12928615	16	6173852	A	G	European-only	0.4847	0.0192	0.0027	1.636e-12	0.4407	0.021	0.0024	1.324e-18	0.2922	0.0272	0.005	6.331e-08	0.5	TRUE
rs3810304	19	30861683	A	G	European-only	0.2239	-0.0211	0.0034	3.235e-10	0.2585	-0.0227	0.0028	3.004e-16	0.3357	-0.0265	0.005	9.57e-08	0.1	TRUE
rs34276383	12	78400884	A	G	European-only	0.1312	-0.029	0.0043	1.148e-11	0.1434	-0.0301	0.0035	8.198e-18	0.1682	-0.0323	0.0061	1.013e-07	0	TRUE
rs10957815	8	77685300	T	G	European-only	0.8461	0.0313	0.0037	2.508e-17	0.7346	0.0285	0.0029	3.77e-23	0.5615	0.0243	0.0046	1.179e-07	0.2	TRUE
rs10145469	14	97769834	A	C	European-only	0.0515	-0.0576	0.0064	1.67e-19	0.1224	-0.0433	0.0043	1.45e-23	0.1832	-0.0311	0.0059	1.261e-07	0.9	TRUE
rs3923971	23	130204674	T	C	European-only	0.3012	0.0227	0.0033	2.761e-12	0.3613	0.0255	0.003	2.649e-17	0.7248	0.0422	0.008	1.563e-07	0.8	TRUE
rs6933660	6	151803754	A	C	European-only	0.3144	-0.0324	0.0029	7.043e-29	0.4124	-0.0308	0.0025	1.089e-34	0.7033	-0.0263	0.005	1.626e-07	0.1	TRUE
rs4073513	11	46071253	A	G	European-only	0.2976	-0.0314	0.003	2.473e-26	0.4032	-0.031	0.0026	3.905e-32	0.7962	-0.0294	0.0057	2.254e-07	0	TRUE
rs2668767	18	44785302	T	C	European-only	0.4263	-0.0501	0.0027	5.912e-77	0.4577	-0.0436	0.0023	1.343e-77	0.5533	-0.024	0.0047	2.33e-07	0.9	TRUE
rs13392139	2	121578767	A	G	ancestry combined	0.9241	-0.0203	0.0053	0.0001342	0.9048	-0.026	0.0042	6.709e-10	0.8724	-0.0356	0.0069	2.916e-07	0.7	TRUE
rs9918149	5	95900634	T	C	ancestry combined	0.1235	-0.0123	0.0042	0.003152	0.216	-0.0176	0.0031	2.303e-08	0.3393	-0.0246	0.0048	3.606e-07	0.8	TRUE
rs7460802	8	87319949	T	C	European-only	0.7595	0.0341	0.0032	1.484e-26	0.6607	0.0306	0.0026	2.32e-31	0.4558	0.0233	0.0046	3.807e-07	0.7	TRUE
rs17117784	15	24153136	T	C	European-only	0.899	0.0506	0.0044	6.374e-30	0.8131	0.0397	0.0034	2.163e-32	0.7003	0.0255	0.0051	5.238e-07	0.9	TRUE
rs9568124	13	49475920	T	C	European-only	0.1514	0.032	0.0037	9.385e-18	0.2246	0.029	0.0029	7.21e-23	0.3461	0.024	0.0048	5.589e-07	0.4	TRUE
rs2711422	2	82193604	T	C	ancestry combined	0.6959	-0.0143	0.0029	7.654e-07	0.6603	-0.0168	0.0025	7.453e-12	0.5708	-0.023	0.0046	7.029e-07	0.6	TRUE
rs12609406	19	47611128	A	G	European-only	0.2963	0.035	0.003	1.681e-32	0.4038	0.0331	0.0026	2.155e-37	0.7632	0.0266	0.0054	8.329e-07	0.5	TRUE
rs16930904	9	10046601	A	T	ancestry combined	0.2984	0.0125	0.003	2.442e-05	0.3125	0.0155	0.0025	7.317e-10	0.3497	0.0235	0.0048	9.326e-07	0.7	TRUE
rs7828501	8	4560081	A	G	European-only	0.5492	-0.0386	0.0027	1.002e-46	0.5506	-0.0336	0.0023	4.599e-49	0.5541	-0.0207	0.0043	1.281e-06	0.9	TRUE
rs17041869	2	111896243	A	G	ancestry combined	0.8715	-0.0158	0.0046	0.0006504	0.813	-0.0199	0.0035	8.565e-09	0.7394	-0.0251	0.0052	1.47e-06	0.4	TRUE
rs5972142	23	30466435	A	G	European-only	0.2095	0.0363	0.0035	8.749e-25	0.2003	0.0378	0.0034	2.147e-29	0.1103	0.0529	0.011	1.549e-06	0.5	TRUE
rs545075	11	94071678	C	G	European-only	0.9394	0.0544	0.0057	1.578e-21	0.8866	0.0426	0.0042	1.647e-24	0.8263	0.0291	0.0061	1.784e-06	0.9	TRUE
rs12514158	5	95857763	T	C	European-only	0.5961	0.0166	0.0027	1.108e-09	0.5915	0.0179	0.0023	1.911e-14	0.5781	0.0218	0.0046	2.27e-06	0	TRUE
rs35536355	6	100727319	T	C	European-only	0.2233	-0.0385	0.0032	2.529e-33	0.2258	-0.0351	0.0028	2.575e-37	0.2329	-0.0256	0.0054	2.368e-06	0.8	TRUE
rs6951209	7	1273821	A	T	ancestry combined	0.7898	-0.0171	0.0035	1.336e-06	0.6453	-0.019	0.0028	2.33e-11	0.3777	-0.0226	0.0048	2.399e-06	0	TRUE
rs8135417	22	31559255	A	G	ancestry combined	0.6449	0.0119	0.0028	2.445e-05	0.6112	0.0145	0.0024	1.538e-09	0.5215	0.0215	0.0046	2.41e-06	0.7	TRUE
rs10840099	11	8667680	T	C	European-only	0.3489	0.0387	0.0028	3.892e-44	0.422	0.0344	0.0024	7.256e-47	0.631	0.022	0.0047	3.096e-06	0.9	TRUE
rs11071592	15	61492831	T	C	ancestry combined	0.0689	0.0213	0.0054	7.211e-05	0.1691	0.0229	0.0037	9.464e-10	0.2631	0.0243	0.0052	3.257e-06	0	TRUE
rs58386826	18	11990358	A	G	ancestry combined	0.7262	0.0142	0.003	3.254e-06	0.6631	0.0168	0.0026	1.691e-10	0.4792	0.0244	0.0052	3.296e-06	0.7	TRUE
rs10774611	12	111383036	A	G	ancestry combined	0.5642	-0.0153	0.0028	7.123e-08	0.5963	-0.0173	0.0025	3.622e-12	0.7036	-0.0241	0.0052	3.342e-06	0.6	TRUE
rs7359336	16	69733460	A	G	European-only	0.5794	-0.0504	0.0027	6.424e-78	0.6179	-0.0481	0.0025	3.746e-81	0.8766	-0.032	0.007	4.431e-06	0.8	TRUE
rs1172955	10	97877320	A	T	European-only	0.7045	-0.044	0.003	5.064e-50	0.5973	-0.0402	0.0026	7.712e-53	0.1999	-0.026	0.0057	5.457e-06	0.9	TRUE
rs545608	1	177899121	C	G	European-only	0.1986	-0.0647	0.0033	1.741e-83	0.2193	-0.0523	0.0028	5.445e-78	0.2673	-0.0233	0.0051	5.605e-06	1	TRUE
rs9703807	10	112741551	T	C	European-only	0.7862	-0.019	0.0033	6.211e-09	0.6544	-0.0197	0.0027	2.446e-13	0.3822	-0.021	0.0047	7.99e-06	0	TRUE
rs7349597	3	135911172	T	C	ancestry combined	0.4377	-0.012	0.0027	8.73e-06	0.5002	-0.0145	0.0025	4.634e-09	0.8301	-0.0277	0.0062	8.099e-06	0.8	TRUE
rs57558853	12	57410908	T	G	European-only	0.9164	-0.0296	0.0048	7.989e-10	0.8953	-0.0296	0.0039	2.991e-14	0.8559	-0.0295	0.0066	8.127e-06	0	TRUE
rs11237265	11	77381958	T	C	European-only	0.3507	0.0218	0.0028	1.141e-14	0.3921	0.0214	0.0024	5.506e-19	0.5024	0.0204	0.0046	8.705e-06	0	TRUE
rs11595809	10	97887621	T	C	European-only	0.4746	-0.0221	0.0028	2.284e-15	0.4629	-0.0235	0.0028	1.479e-17	0.0181	-0.0759	0.0172	9.921e-06	0.9	TRUE
rs6592324	11	86715654	A	G	European-only	0.7775	0.0255	0.0033	5.03e-15	0.7712	0.025	0.0028	3.017e-19	0.754	0.0237	0.0054	1.158e-05	0	TRUE
rs6497451	16	20248466	T	G	ancestry combined	0.8676	-0.0194	0.004	1.074e-06	0.8358	-0.0211	0.0032	6.105e-11	0.7748	-0.0243	0.0055	1.16e-05	0	TRUE
rs7213086	17	45752310	C	G	ancestry combined	0.4439	0.0148	0.0027	3.552e-08	0.4707	0.0161	0.0023	3.591e-12	0.5492	0.02	0.0046	1.195e-05	0	TRUE
rs10063744	5	95649772	C	G	European-only	0.709	-0.0206	0.0029	2.599e-12	0.7301	-0.0216	0.0026	1.868e-16	0.8122	-0.0255	0.0058	1.25e-05	0	TRUE
rs117636122	9	108829460	T	C	ancestry combined	0.0091	-0.0759	0.0147	2.499e-07	0.0249	-0.0635	0.0095	2.697e-11	0.0363	-0.0545	0.0125	1.263e-05	0.1	TRUE
rs191171022	9	10060931	T	C	European-only	0.9665	-0.052	0.0085	1.106e-09	0.8831	-0.038	0.0053	5.889e-13	0.8316	-0.0293	0.0067	1.396e-05	0.8	TRUE
rs79416175	14	101308484	T	C	ancestry combined	0.9715	0.0451	0.0084	8.709e-08	0.9089	0.0366	0.0054	1.532e-11	0.8643	0.0306	0.0071	1.465e-05	0.4	TRUE
rs11893331	2	56577406	A	G	European-only	0.8284	-0.0684	0.0035	2.282e-83	0.8267	-0.0575	0.003	2.64e-79	0.8219	-0.0259	0.006	1.493e-05	1	TRUE
rs484353	19	7891767	A	G	European-only	0.5439	0.0268	0.0027	6.836e-23	0.5653	0.0253	0.0024	1.198e-26	0.6315	0.0206	0.0048	1.536e-05	0.1	TRUE
rs13386862	2	45156324	A	G	ancestry combined	0.3348	0.0188	0.0029	4.694e-11	0.388	0.0192	0.0024	3.99e-15	0.5323	0.0202	0.0047	1.591e-05	0	TRUE
rs9361180	6	77743380	T	G	European-only	0.2051	-0.0464	0.0034	1.78e-43	0.2041	-0.0407	0.0029	4.023e-45	0.2011	-0.0245	0.0057	1.896e-05	0.9	TRUE
rs4333673	9	109610456	A	G	European-only	0.227	0.0281	0.0032	4.085e-18	0.2202	0.0272	0.0028	6.2e-22	0.1984	0.0244	0.0058	2.348e-05	0	TRUE
rs62030537	16	24599909	A	G	ancestry combined	0.2085	0.0188	0.0034	2.64e-08	0.2286	0.0196	0.0028	3.252e-12	0.2745	0.0215	0.0051	2.415e-05	0	TRUE
rs9517913	13	100564508	A	G	European-only	0.4171	0.021	0.003	2.009e-12	0.4027	0.0207	0.0025	3.598e-16	0.3656	0.0198	0.0048	3.308e-05	0	TRUE
rs10861879	12	108609634	A	G	European-only	0.3144	-0.028	0.003	2.088e-20	0.3758	-0.0253	0.0025	1.655e-23	0.5174	-0.0189	0.0046	3.521e-05	0.6	TRUE
rs2744682	1	14149249	A	G	European-only	0.1506	0.0366	0.0037	1.236e-22	0.1976	0.0311	0.003	5.842e-25	0.2848	0.0209	0.0051	3.602e-05	0.8	TRUE
rs149080927	19	1854253	G	GC	European-only	0.4706	-0.0363	0.0028	1.583e-37	0.5334	-0.0333	0.0025	4.187e-40	0.7618	-0.0223	0.0054	3.91e-05	0.8	TRUE
rs11152363	18	53057188	A	G	European-only	0.1846	-0.0238	0.0035	1.252e-11	0.3051	-0.0219	0.0028	4.128e-15	0.5118	-0.0187	0.0046	4.423e-05	0	TRUE
rs132844	22	45558416	T	G	ancestry combined	0.6714	-0.0124	0.0029	1.49e-05	0.7006	-0.0147	0.0026	1.679e-08	0.8325	-0.0247	0.0061	5.652e-05	0.7	NA
rs10246888	7	132716441	C	G	European-only	0.38	0.0245	0.0028	7.871e-19	0.4041	0.0229	0.0024	4.621e-22	0.4711	0.0184	0.0046	5.931e-05	0.3	NA
rs10489815	1	58949510	A	C	European-only	0.1819	-0.0251	0.0035	7.816e-13	0.1678	-0.0267	0.0033	5.92e-16	0.0547	-0.0397	0.0099	6.204e-05	0.5	NA
rs2300922	3	185651469	T	C	European-only	0.4162	0.0382	0.0027	9.781e-45	0.3766	0.0355	0.0025	5.457e-47	0.1962	0.0231	0.0058	6.494e-05	0.8	NA
rs12146709	12	30888001	T	C	European-only	0.7494	-0.0187	0.0031	1.973e-09	0.7308	-0.0189	0.0026	6.09e-13	0.6846	-0.0195	0.0049	6.785e-05	0	NA
rs141472996	9	136965686	C	CCAG	ancestry combined	0.6507	0.0196	0.0036	6.613e-08	0.604	0.0197	0.0029	1.958e-11	0.5151	0.0199	0.005	6.98e-05	0	NA
rs2279516	5	52856504	C	G	European-only	0.5959	0.0211	0.0027	1.053e-14	0.5868	0.0203	0.0023	5.281e-18	0.561	0.018	0.0046	8.102e-05	0	NA
rs6058107	20	33288546	T	C	European-only	0.2254	0.0305	0.0032	1.738e-21	0.2441	0.0274	0.0027	3.271e-24	0.2895	0.0198	0.005	8.274e-05	0.7	NA
rs9310563	3	18435218	T	C	European-only	0.3902	-0.0255	0.0028	3.973e-20	0.4095	-0.0235	0.0024	4.126e-23	0.4627	-0.0181	0.0046	8.523e-05	0.5	NA
rs62048402	16	53803223	A	G	European-only	0.4064	-0.0583	0.0031	1.174e-79	0.3588	-0.0523	0.0028	1.575e-78	0.1474	-0.0256	0.0065	8.526e-05	0.9	NA
rs117416619	12	133149168	T	C	ancestry combined	0.0105	-0.0651	0.0139	2.803e-06	0.0641	-0.042	0.0073	6.767e-09	0.0841	-0.0334	0.0085	8.536e-05	0.7	NA
rs12610863	19	55854389	A	G	European-only	0.3586	0.021	0.0028	7.754e-14	0.446	0.0207	0.0025	2.769e-17	0.7219	0.0198	0.005	8.543e-05	0	NA
rs1034603	12	111649344	A	G	European-only	0.8609	0.0259	0.0039	3.882e-11	0.6799	0.0228	0.003	3.74e-14	0.419	0.0183	0.0047	8.719e-05	0.4	NA
rs72828544	6	19106982	C	G	European-only	0.8162	-0.02	0.0034	5.881e-09	0.8126	-0.0207	0.003	2.677e-12	0.8022	-0.0226	0.0058	9.001e-05	0	NA
rs254291	5	132179445	T	C	ancestry combined	0.8967	0.0227	0.0046	6.28e-07	0.7547	0.0206	0.0033	3.217e-10	0.6031	0.0183	0.0047	9.003e-05	0	NA
rs12708145	8	54030833	A	G	European-only	0.2265	0.0331	0.0032	1.72e-24	0.2756	0.0286	0.0027	2.091e-26	0.3833	0.0186	0.0048	9.162e-05	0.8	NA
rs142058842	2	156621725	C	G	European-only	0.8317	-0.0664	0.0036	4.211e-77	0.8369	-0.0667	0.0035	2.263e-80	0.9848	-0.074	0.019	9.924e-05	0	NA
rs2271758	2	172701157	T	G	European-only	0.4117	-0.0192	0.0027	1.794e-12	0.3879	-0.0192	0.0024	7.914e-16	0.3109	-0.0191	0.0049	9.975e-05	0	NA
rs3829087	9	23713214	C	G	ancestry combined	0.1974	-0.0167	0.0034	1.014e-06	0.2028	-0.018	0.0029	6.346e-10	0.2174	-0.0216	0.0056	0.0001052	0	NA
rs9349203	6	41893323	A	G	European-only	0.5472	-0.0346	0.0027	1.546e-38	0.5385	-0.0303	0.0023	1.679e-39	0.5124	-0.0176	0.0046	0.0001202	0.9	NA
rs36093651	20	37287102	T	C	European-only	0.2376	0.0341	0.0032	8.355e-27	0.2208	0.0344	0.003	5.164e-30	0.0572	0.0381	0.0099	0.0001213	0	NA
rs10425026	19	31668216	T	C	ancestry combined	0.6122	0.0146	0.0027	7.839e-08	0.5839	0.0154	0.0023	4.994e-11	0.5034	0.0176	0.0046	0.0001266	0	NA
rs231591	19	36224705	A	G	European-only	0.5273	-0.0264	0.0027	3.79e-23	0.5211	-0.0242	0.0023	1.059e-25	0.5026	-0.0175	0.0046	0.0001286	0.5	NA
rs662069	11	119003322	A	C	European-only	0.4119	-0.0212	0.0028	3.608e-14	0.4846	-0.0209	0.0025	2.366e-17	0.7352	-0.0198	0.0052	0.0001342	0	NA
rs1555406	14	101204235	T	C	ancestry combined	0.12	-0.0229	0.0042	4.652e-08	0.1276	-0.0235	0.0035	3.071e-11	0.1463	-0.025	0.0066	0.0001475	0	NA
rs3827426	23	71495344	T	C	European-only	0.7886	-0.034	0.0036	2.464e-21	0.7228	-0.0325	0.0032	2.612e-24	0.4644	-0.0269	0.0071	0.0001526	0	NA
rs7161194	14	101529005	A	G	European-only	0.344	-0.0331	0.0036	4.28e-20	0.3222	-0.0307	0.0031	8.076e-23	0.258	-0.0234	0.0062	0.0001592	0.5	NA
rs12599115	16	52279707	A	T	European-only	0.809	0.0342	0.0034	2.084e-23	0.7567	0.0287	0.0028	7.64e-25	0.6542	0.018	0.0048	0.0001595	0.9	NA
rs6427782	1	199798339	A	G	European-only	0.5146	0.0286	0.0027	2.286e-26	0.5565	0.0265	0.0024	8.366e-29	0.7073	0.019	0.0051	0.0001696	0.7	NA
rs149034238	9	114259043	A	G	ancestry combined	0.0251	-0.0422	0.0095	8.959e-06	0.1361	-0.028	0.0051	3.241e-08	0.1804	-0.0224	0.006	0.0001848	0.7	NA
rs62507083	8	53842780	T	G	European-only	0.1216	-0.0405	0.0041	1.2e-22	0.123	-0.0381	0.0037	1.994e-25	0.1279	-0.0297	0.0079	0.0001858	0.3	NA
rs1025128	2	60175475	C	G	ancestry combined	0.5715	-0.0141	0.0027	1.898e-07	0.5351	-0.0149	0.0023	1.582e-10	0.4303	-0.0173	0.0046	0.0001864	0	NA
rs12141381	1	194522584	A	G	ancestry combined	0.2875	0.0131	0.003	1.473e-05	0.2899	0.0146	0.0026	1.676e-08	0.2962	0.0187	0.005	0.0001875	0.1	NA
rs828867	2	74334462	A	G	European-only	0.5418	0.0203	0.0028	6.697e-13	0.5275	0.0196	0.0024	6.104e-16	0.4882	0.0176	0.0047	0.0001877	0	NA
rs76511820	19	54072271	T	C	European-only	0.0474	-0.0574	0.0074	8.641e-15	0.0712	-0.044	0.0054	2.683e-16	0.0976	-0.029	0.0078	0.0002004	0.9	NA
rs9541273	13	68615413	T	C	ancestry combined	0.4132	0.0123	0.0028	8.712e-06	0.3961	0.0137	0.0024	1.163e-08	0.3447	0.0178	0.0048	0.000208	0.1	NA
rs12110525	6	99629252	A	C	European-only	0.2382	-0.0207	0.0031	4.704e-11	0.2187	-0.0219	0.0029	8.719e-14	0.0831	-0.0306	0.0083	0.0002182	0.3	NA
rs758747	16	3627358	T	C	European-only	0.2754	-0.0241	0.0031	4.66e-15	0.3065	-0.0224	0.0026	9.628e-18	0.3852	-0.0179	0.0049	0.000222	0.1	NA
rs10460960	3	42308735	A	G	European-only	0.8853	-0.0243	0.0043	1.677e-08	0.8022	-0.0218	0.0033	2.433e-11	0.6898	-0.0184	0.005	0.0002348	0	NA
rs10838911	11	48493502	A	G	European-only	0.1954	0.0216	0.0034	2.393e-10	0.1863	0.0218	0.003	2.592e-13	0.156	0.0227	0.0062	0.0002456	0	NA
rs76468620	17	59918091	A	G	ancestry combined	0.8377	-0.0186	0.0036	3.655e-07	0.6904	-0.0179	0.0029	3.66e-10	0.4564	-0.0169	0.0046	0.00025	0	NA
rs462011	5	100799948	A	C	ancestry combined	0.7726	0.0167	0.0032	2.04e-07	0.7599	0.0173	0.0027	2.144e-10	0.7278	0.0187	0.0051	0.0002737	0	NA
rs913588	9	7174673	A	G	European-only	0.5042	-0.0357	0.0027	1.267e-39	0.4498	-0.0335	0.0025	1.235e-41	0.1649	-0.0224	0.0062	0.0002879	0.8	NA
rs10119885	9	114071914	C	G	European-only	0.9575	-0.0776	0.0085	8.267e-20	0.7612	-0.0389	0.0048	4.693e-16	0.6702	-0.021	0.0058	0.0002937	1	NA
rs7136390	12	40353648	A	G	European-only	0.7443	-0.0216	0.003	1.457e-12	0.7604	-0.0216	0.0027	1.7e-15	0.8206	-0.0215	0.0059	0.0002952	0	NA
rs139738208	5	49845428	G	GCAAAA	ancestry combined	0.4547	-0.012	0.0028	2.233e-05	0.4498	-0.0135	0.0025	4.44e-08	0.4344	-0.0181	0.005	0.0003203	0.1	NA
rs13067157	3	935726	T	G	ancestry combined	0.3821	-0.0139	0.0029	1.415e-06	0.3851	-0.0148	0.0025	2.556e-09	0.394	-0.0174	0.0049	0.0003613	0	NA
rs850821	15	23941167	A	G	ancestry combined	0.3858	-0.0136	0.0029	2.269e-06	0.37	-0.0146	0.0025	3.735e-09	0.3241	-0.0176	0.0049	0.000371	0	NA
rs35237970	6	18142308	A	G	ancestry combined	0.5045	0.012	0.0027	1.05e-05	0.5213	0.0132	0.0024	2.487e-08	0.5711	0.0165	0.0047	0.0003955	0	NA
rs9569839	13	58815391	A	C	ancestry combined	0.799	-0.0151	0.0034	7.421e-06	0.741	-0.0163	0.0029	1.56e-08	0.587	-0.0193	0.0055	0.0004051	0	NA
rs3774604	3	53824136	T	C	ancestry combined	0.3662	0.0124	0.0028	9.28e-06	0.3331	0.0139	0.0025	3.748e-08	0.1794	0.0211	0.006	0.000406	0.4	NA
rs1415025	1	35119991	T	C	ancestry combined	0.3233	0.0129	0.0029	1.066e-05	0.3255	0.014	0.0025	2.399e-08	0.3317	0.0172	0.0049	0.0004275	0	NA
rs842596	2	184257017	C	G	European-only	0.2025	0.0323	0.0036	1.012e-19	0.2689	0.0283	0.003	1.651e-21	0.422	0.019	0.0054	0.0004343	0.8	NA
rs480530	2	174531473	T	C	European-only	0.0948	0.0293	0.0046	1.393e-10	0.1505	0.025	0.0035	8.111e-13	0.2283	0.0189	0.0054	0.0004491	0.5	NA
rs57014690	19	44933706	T	C	ancestry combined	0.1048	0.022	0.0044	6.446e-07	0.121	0.0221	0.0036	1.134e-09	0.1538	0.0221	0.0063	0.0004531	0	NA
rs1215540	1	90075604	T	C	ancestry combined	0.8374	0.0194	0.0038	3.262e-07	0.822	0.0194	0.0031	7.2e-10	0.7885	0.0193	0.0056	0.000526	0	NA
rs12915845	15	89042467	T	C	European-only	0.4228	-0.038	0.0027	3.616e-45	0.3846	-0.0362	0.0025	5.286e-47	0.1269	-0.0241	0.007	0.0005511	0.7	NA
rs3128618	9	137656488	C	G	ancestry combined	0.8317	-0.0159	0.0037	1.841e-05	0.7604	-0.0161	0.0029	3.714e-08	0.6409	-0.0166	0.0048	0.000564	0	NA
rs2746971	22	37101890	T	C	European-only	0.5917	0.0164	0.0028	4.572e-09	0.5661	0.0161	0.0024	1.157e-11	0.4994	0.0154	0.0045	0.0006557	0	NA
rs10938397	4	45182527	A	G	European-only	0.5705	0.0376	0.0027	2.58e-44	0.6022	0.0329	0.0024	5.625e-44	0.7117	0.017	0.005	0.0006712	0.9	NA
rs73676912	7	7773387	A	G	ancestry combined	0.2287	-0.0141	0.0032	8.345e-06	0.2214	-0.0154	0.0028	3.029e-08	0.1972	-0.0197	0.0058	0.0006799	0	NA
rs1784692	11	113949232	T	C	European-only	0.8282	0.0225	0.0036	6.166e-10	0.8391	0.0228	0.0032	1.624e-12	0.8796	0.0239	0.007	0.0006897	0	NA
rs592068	11	94186955	T	C	European-only	0.7404	-0.0216	0.003	1.016e-12	0.7159	-0.0201	0.0026	4.937e-15	0.6547	-0.0162	0.0048	0.0007166	0.1	NA
rs6439371	3	132610752	A	G	European-only	0.6471	-0.0296	0.0028	2.716e-26	0.6644	-0.0266	0.0024	9.199e-28	0.7197	-0.017	0.005	0.0007238	0.8	NA
rs7745963	6	14905043	A	C	European-only	0.2519	-0.0193	0.0031	5.154e-10	0.2736	-0.0185	0.0026	1.766e-12	0.3277	-0.0165	0.0049	0.0007508	0	NA
rs111406394	16	23212852	A	AC	European-only	0.6789	0.018	0.0033	4.997e-08	0.7062	0.0189	0.003	1.767e-10	0.8192	0.0226	0.0067	0.0007564	0	NA
rs1148005	12	75978513	A	G	European-only	0.2367	-0.0236	0.0031	5.616e-14	0.2951	-0.021	0.0026	5.096e-16	0.4208	-0.0155	0.0046	0.0008018	0.5	NA
rs1899689	7	121964349	T	C	European-only	0.3933	0.0265	0.0028	1.161e-21	0.4105	0.0235	0.0024	3.443e-23	0.4578	0.0154	0.0046	0.0008025	0.8	NA
rs742036	16	960725	A	G	ancestry combined	0.3769	-0.0126	0.0028	7.481e-06	0.3832	-0.0134	0.0024	2.417e-08	0.4003	-0.0155	0.0046	0.0008063	0	NA
rs2894889	6	100161940	A	T	European-only	0.656	-0.0407	0.0028	9.187e-48	0.6854	-0.0369	0.0025	6.204e-48	0.8157	-0.0197	0.0059	0.0008143	0.9	NA
rs7284348	22	45729382	T	C	European-only	0.2573	0.0247	0.0031	2.66e-15	0.3334	0.0216	0.0026	4.172e-17	0.4915	0.0151	0.0045	0.0008421	0.7	NA
rs9368282	6	21150224	A	G	European-only	0.3441	-0.0167	0.0028	4.265e-09	0.3236	-0.0169	0.0025	1.619e-11	0.2526	-0.0175	0.0053	0.0008904	0	NA
rs4687496	3	193729225	T	C	ancestry combined	0.4584	0.0126	0.0027	4.425e-06	0.4814	0.0133	0.0024	1.648e-08	0.5463	0.0153	0.0046	0.0008985	0	NA
rs159539	5	60484179	T	C	ancestry combined	0.5202	0.0135	0.0027	4.375e-07	0.5697	0.0146	0.0024	2.532e-09	0.838	0.0207	0.0062	0.000909	0.1	NA
rs6692817	1	7462147	A	G	European-only	0.7187	-0.0226	0.003	8.891e-14	0.6232	-0.0206	0.0026	7.436e-16	0.3828	-0.0158	0.0048	0.0009162	0.3	NA
rs56157864	5	132267859	A	T	ancestry combined	0.8362	-0.0228	0.0046	9.347e-07	0.8462	-0.0237	0.004	3.307e-09	0.8753	-0.0263	0.0079	0.0009381	0	NA
rs6575806	14	101353211	A	C	European-only	0.7365	-0.0324	0.0037	8.697e-19	0.7477	-0.0325	0.0034	3.416e-21	0.8319	-0.0331	0.01	0.0009825	0	NA
rs11556924	7	129663496	T	C	European-only	0.3723	0.0226	0.0028	1.742e-15	0.3541	0.0235	0.0028	1.749e-17	0.0409	0.0389	0.0118	0.001031	0.4	NA
rs9598274	13	61994491	T	C	European-only	0.6304	-0.0213	0.0028	6.188e-14	0.6274	-0.0198	0.0024	4.879e-16	0.619	-0.0156	0.0048	0.001074	0	NA
rs28414241	10	126851739	A	T	European-only	0.5788	-0.0285	0.0027	6.481e-26	0.6188	-0.0269	0.0025	9.464e-28	0.8086	-0.0191	0.0059	0.00113	0.6	NA
rs36068064	23	109292803	T	C	European-only	0.3785	0.0319	0.0029	1.155e-27	0.4104	0.0322	0.0028	6.555e-30	0.9034	0.0372	0.0115	0.001185	0	NA
rs68169807	5	66943578	T	C	European-only	0.0929	0.0271	0.0046	4.497e-09	0.2034	0.0217	0.0034	1.006e-10	0.328	0.0157	0.0049	0.001188	0.6	NA
rs8040272	15	24824016	A	G	European-only	0.8687	0.0442	0.0041	1.145e-26	0.8006	0.0328	0.0032	6.922e-25	0.7011	0.0162	0.005	0.001252	0.9	NA
rs72810660	2	78795615	A	G	ancestry combined	0.311	0.0139	0.0029	1.551e-06	0.3464	0.0141	0.0024	7.481e-09	0.4365	0.0148	0.0046	0.001259	0	NA
rs11134425	5	165833633	A	G	ancestry combined	0.5271	0.0129	0.0027	1.99e-06	0.5195	0.0134	0.0023	1.005e-08	0.4976	0.0148	0.0046	0.00126	0	NA
rs922368	10	71373421	T	C	ancestry combined	0.5436	0.0141	0.0028	4.21e-07	0.4999	0.0145	0.0024	2.409e-09	0.3598	0.0159	0.005	0.00135	0	NA
rs11047130	12	24006668	T	C	European-only	0.2153	-0.0228	0.0033	5.357e-12	0.2483	-0.0207	0.0028	6.139e-14	0.3236	-0.0159	0.005	0.001361	0.3	NA
rs8041681	15	25929207	A	G	ancestry combined	0.7123	0.0133	0.003	8.095e-06	0.6826	0.0138	0.0025	4.025e-08	0.6092	0.0151	0.0047	0.001363	0	NA
rs12430144	13	53007968	A	G	ancestry combined	0.7612	0.0153	0.0032	2.438e-06	0.7471	0.0156	0.0027	1.081e-08	0.7135	0.0162	0.005	0.00137	0	NA
rs11151729	18	69858898	A	G	ancestry combined	0.0993	-0.022	0.0045	8.838e-07	0.1313	-0.0211	0.0036	5.075e-09	0.1905	-0.0194	0.0061	0.00139	0	NA
rs62162757	2	85656788	A	C	ancestry combined	0.3211	0.0147	0.0029	3.81e-07	0.3011	0.016	0.0028	8.312e-09	0.0567	0.0323	0.0101	0.001413	0.6	NA
rs58203599	1	38947394	T	C	European-only	0.0401	-0.0466	0.008	4.87e-09	0.0813	-0.034	0.0054	2.67e-10	0.1159	-0.0234	0.0073	0.001436	0.8	NA
rs11746028	5	180645425	T	C	European-only	0.1742	-0.0343	0.0036	1.064e-21	0.1605	-0.0336	0.0033	7.12e-24	0.0741	-0.0288	0.009	0.001439	0	NA
rs6940307	6	81299254	A	G	ancestry combined	0.2395	0.0164	0.0032	3.187e-07	0.2416	0.0167	0.0028	1.757e-09	0.248	0.0175	0.0055	0.001446	0	NA
rs11264387	1	155563152	A	C	European-only	0.2674	0.0175	0.003	7.517e-09	0.382	0.0176	0.0027	4.245e-11	0.7735	0.0178	0.0056	0.001468	0	NA
rs1254321	14	60906747	A	C	European-only	0.6982	-0.0515	0.0029	9.432e-70	0.6285	-0.0438	0.0026	3.145e-65	0.3895	-0.0173	0.0054	0.001475	1	NA
rs72826626	17	50708167	A	G	ancestry combined	0.1863	-0.0185	0.0034	7.306e-08	0.1795	-0.0189	0.003	3.819e-10	0.1568	-0.0202	0.0063	0.001475	0	NA
rs76748011	15	99314920	A	G	European-only	0.9545	-0.0469	0.0066	1.572e-12	0.9185	-0.0352	0.0048	2.669e-13	0.8785	-0.0222	0.007	0.001494	0.8	NA
rs6031849	20	43514337	T	G	European-only	0.2766	0.025	0.003	5.577e-17	0.253	0.0247	0.0028	3.614e-19	0.1158	0.0228	0.0072	0.001578	0	NA
rs2416535	9	102074739	T	C	ancestry combined	0.4243	-0.0142	0.0028	2.963e-07	0.4914	-0.0147	0.0024	1.788e-09	0.7273	-0.0165	0.0052	0.001595	0	NA
rs36096373	10	25431547	A	C	European-only	0.671	0.0223	0.0029	1.388e-14	0.5953	0.0201	0.0025	2.103e-16	0.4046	0.0147	0.0046	0.0016	0.3	NA
rs2012027	5	139086415	T	C	ancestry combined	0.71	0.0193	0.003	1.918e-10	0.7325	0.0194	0.0027	1.168e-12	0.8267	0.0196	0.0062	0.001612	0	NA
rs2131725	12	94167482	C	G	ancestry combined	0.4973	0.0136	0.0028	1.091e-06	0.4462	0.0148	0.0026	1.182e-08	0.125	0.0222	0.007	0.001614	0.1	NA
rs4377452	3	148806498	T	C	ancestry combined	0.3136	0.0142	0.0029	8.387e-07	0.3319	0.0144	0.0025	4.721e-09	0.3804	0.0149	0.0047	0.00163	0	NA
rs10142298	14	93909792	T	C	European-only	0.6864	-0.0299	0.0029	1.197e-24	0.5987	-0.0259	0.0025	3.073e-25	0.3622	-0.015	0.0048	0.001638	0.8	NA
rs659583	18	42439989	T	C	ancestry combined	0.6438	-0.0132	0.0028	2.276e-06	0.6633	-0.0139	0.0025	1.773e-08	0.7339	-0.0165	0.0053	0.001649	0	NA
rs308049	19	3116725	T	C	ancestry combined	0.2874	0.0159	0.0031	2.779e-07	0.264	0.0166	0.0028	2.162e-09	0.1633	0.02	0.0064	0.001687	0	NA
rs2267958	9	131015279	A	G	European-only	0.5135	0.023	0.0028	4.942e-16	0.5033	0.0206	0.0024	1.225e-17	0.4763	0.0144	0.0046	0.001848	0.6	NA
rs2451034	8	73479723	A	G	European-only	0.3356	-0.018	0.0028	2.524e-10	0.3835	-0.017	0.0024	2.505e-12	0.5084	-0.0142	0.0046	0.001965	0	NA
rs2659005	17	79218714	T	C	European-only	0.4499	-0.0253	0.0027	1.005e-20	0.5077	-0.0232	0.0024	3.398e-22	0.7119	-0.0157	0.0051	0.001974	0.6	NA
rs142065481	9	103634741	A	G	European-only	0.1596	0.0219	0.0037	4.848e-09	0.2907	0.0187	0.0029	8.634e-11	0.4804	0.014	0.0045	0.00208	0.4	NA
rs6050911	20	2634167	A	C	European-only	0.2436	0.0229	0.0032	7.475e-13	0.255	0.0208	0.0027	1.351e-14	0.2841	0.0156	0.0051	0.00208	0.3	NA
rs6555878	5	169380639	A	G	ancestry combined	0.716	-0.0175	0.003	7.364e-09	0.7273	-0.0173	0.0026	5.871e-11	0.7632	-0.0166	0.0054	0.002119	0	NA
rs7310454	12	98542183	T	C	ancestry combined	0.4587	-0.013	0.0027	1.262e-06	0.4265	-0.0134	0.0023	1.065e-08	0.3185	-0.015	0.0049	0.002126	0	NA
rs75871057	9	104422591	C	G	European-only	0.952	-0.0405	0.0063	1.064e-10	0.8825	-0.029	0.0043	2.404e-11	0.8189	-0.0184	0.006	0.002201	0.9	NA
rs2273298	1	10218377	A	G	European-only	0.8713	-0.0235	0.004	4.904e-09	0.8174	-0.0205	0.0032	8.708e-11	0.7307	-0.0156	0.0051	0.0023	0.4	NA
rs33910089	12	27895370	A	G	European-only	0.8338	0.0208	0.0036	6.273e-09	0.8386	0.0206	0.0031	5.449e-11	0.8545	0.0198	0.0065	0.002308	0	NA
rs7616883	3	75215931	T	C	European-only	0.2404	0.0208	0.0032	4.411e-11	0.3463	0.0186	0.0026	9.104e-13	0.5715	0.0139	0.0046	0.002378	0.3	NA
rs8059619	16	29925445	T	C	European-only	0.5378	-0.0274	0.0027	1.037e-24	0.4933	-0.0243	0.0023	1.672e-25	0.3491	-0.0145	0.0048	0.002392	0.8	NA
rs11534296	9	83282402	A	G	European-only	0.2688	-0.0326	0.003	1.913e-27	0.3509	-0.027	0.0025	6.71e-27	0.5432	-0.0139	0.0046	0.002422	0.9	NA
rs7728530	5	88288254	C	G	ancestry combined	0.379	0.0126	0.0028	4.76e-06	0.3921	0.013	0.0024	4.042e-08	0.4286	0.014	0.0046	0.002436	0	NA
rs10983712	9	120368736	T	C	European-only	0.6484	-0.0199	0.0028	2.4e-12	0.634	-0.0191	0.0025	2.684e-14	0.584	-0.0161	0.0053	0.002482	0	NA
rs9382279	6	53910861	A	G	ancestry combined	0.8573	-0.0191	0.0039	7.886e-07	0.8533	-0.0193	0.0033	6.891e-09	0.8419	-0.0197	0.0065	0.002499	0	NA
rs288159	5	107364363	T	C	European-only	0.3274	0.0215	0.0028	3.803e-14	0.3841	0.0193	0.0024	1.197e-15	0.5332	0.0137	0.0046	0.002691	0.5	NA
rs2839831	2	61582717	A	G	European-only	0.8461	0.0396	0.0037	1.414e-26	0.7801	0.0302	0.0029	7.953e-25	0.6698	0.0145	0.0048	0.002746	0.9	NA
rs13035244	2	25134009	T	C	European-only	0.5648	0.0212	0.0027	6.582e-15	0.5609	0.0192	0.0023	2.153e-16	0.5497	0.0136	0.0046	0.002766	0.3	NA
rs929934	11	57411252	T	C	ancestry combined	0.4376	0.0147	0.0027	6.687e-08	0.3971	0.0156	0.0026	9.843e-10	0.115	0.0216	0.0072	0.002786	0	NA
rs61391154	17	78682414	T	G	European-only	0.3507	-0.0267	0.0028	3.256e-21	0.3547	-0.0234	0.0024	4.395e-22	0.3657	-0.0142	0.0047	0.002802	0.8	NA
rs7082300	10	83178907	T	C	European-only	0.1492	0.0237	0.0038	3.567e-10	0.2287	0.0201	0.003	1.39e-11	0.3572	0.0142	0.0048	0.002823	0.6	NA
rs28655406	16	49034109	A	C	ancestry combined	0.3599	-0.0173	0.0029	2.69e-09	0.4025	-0.0164	0.0025	3.44e-11	0.5137	-0.014	0.0047	0.002898	0	NA
rs11031006	11	30226528	A	G	European-only	0.1438	0.042	0.0039	1.106e-27	0.1343	0.0413	0.0037	1.607e-29	0.0443	0.0351	0.0119	0.00302	0	NA
rs1477135	16	48726823	T	C	European-only	0.3136	0.0205	0.0029	2.283e-12	0.2918	0.0196	0.0026	3.602e-14	0.212	0.0164	0.0056	0.003093	0	NA
rs4780885	16	20380004	C	G	European-only	0.4959	0.0256	0.0027	2.139e-21	0.4676	0.0259	0.0026	2.985e-23	0.0538	0.0303	0.0103	0.003148	0	NA
rs2627505	8	3852843	A	G	ancestry combined	0.6622	-0.0149	0.0029	1.9e-07	0.6887	-0.0153	0.0026	2.295e-09	0.7984	-0.0171	0.0058	0.003203	0	NA
rs11711674	3	156532953	T	C	ancestry combined	0.5738	0.0159	0.0027	3.538e-09	0.6143	0.0161	0.0024	3.998e-11	0.8029	0.0172	0.0058	0.003209	0	NA
rs4755720	11	43628749	T	C	European-only	0.6109	0.0309	0.0027	2.529e-29	0.6391	0.0295	0.0026	9.027e-31	0.8161	0.0203	0.0069	0.003256	0.5	NA
rs6453903	6	77165341	T	C	European-only	0.6961	0.0311	0.0029	4.993e-27	0.6703	0.0263	0.0025	1.033e-26	0.6019	0.0137	0.0047	0.003325	0.9	NA
rs111491984	15	82488239	A	T	European-only	0.7354	-0.0281	0.003	2.373e-20	0.7381	-0.0249	0.0026	2.938e-21	0.7461	-0.0154	0.0053	0.003412	0.8	NA
rs171835	6	82464987	A	G	ancestry combined	0.2472	0.0151	0.0032	2.133e-06	0.2415	0.0154	0.0028	2.707e-08	0.2237	0.0163	0.0056	0.003438	0	NA
rs35960910	8	68906880	A	G	ancestry combined	0.5757	0.0141	0.0027	2.405e-07	0.5368	0.0139	0.0023	3.058e-09	0.426	0.0134	0.0046	0.003522	0	NA
rs3782120	11	206089	A	G	European-only	0.2535	0.0295	0.0031	1.13e-21	0.2358	0.0272	0.0028	6.475e-23	0.164	0.018	0.0062	0.003642	0.7	NA
rs4464986	8	126297820	A	G	ancestry combined	0.1477	0.0176	0.0038	3.46e-06	0.1851	0.0168	0.0031	4.44e-08	0.2554	0.0152	0.0052	0.003686	0	NA
rs9549678	13	112634164	A	G	ancestry combined	0.4837	0.0141	0.0027	3.207e-07	0.5372	0.0143	0.0024	3.992e-09	0.7287	0.0152	0.0052	0.003718	0	NA
rs2450280	2	108608018	T	C	ancestry combined	0.1989	0.0178	0.0034	1.768e-07	0.3403	0.0163	0.0028	3.092e-09	0.6097	0.0136	0.0047	0.003725	0	NA
rs17430126	8	118835344	A	G	European-only	0.6565	-0.0169	0.0028	2.159e-09	0.6789	-0.0166	0.0025	3.145e-11	0.7575	-0.0153	0.0053	0.003897	0	NA
rs1984559	2	135678888	A	G	European-only	0.7931	-0.0261	0.0034	2.629e-14	0.7869	-0.0231	0.0029	1.369e-15	0.7716	-0.0157	0.0054	0.003909	0.7	NA
rs7231369	18	57052762	A	G	European-only	0.4377	-0.0157	0.0027	4.473e-09	0.4847	-0.0152	0.0023	7.126e-11	0.6285	-0.0135	0.0047	0.004253	0	NA
rs12433690	14	53960220	A	G	ancestry combined	0.6956	-0.0148	0.003	5.289e-07	0.6937	-0.0146	0.0025	8.271e-09	0.6881	-0.0142	0.005	0.004352	0	NA
rs7971751	12	56478658	A	C	European-only	0.421	0.0224	0.0027	2.204e-16	0.3814	0.0211	0.0024	6.511e-18	0.2211	0.0157	0.0055	0.00443	0	NA
rs12940636	17	53400110	T	C	European-only	0.6536	-0.0229	0.0029	1.229e-15	0.6624	-0.0208	0.0025	5.964e-17	0.6892	-0.0143	0.005	0.004495	0.6	NA
rs3746086	19	40030541	T	G	ancestry combined	0.8333	-0.0196	0.0037	9.155e-08	0.7927	-0.0178	0.003	2.318e-09	0.7143	-0.0143	0.0051	0.004815	0	NA
rs17797707	9	1825129	C	G	ancestry combined	0.0267	0.0455	0.0085	9.115e-08	0.0515	0.0347	0.006	7.754e-09	0.0762	0.024	0.0085	0.004917	0.7	NA
rs3771300	2	191835596	T	G	European-only	0.5094	-0.015	0.0027	3.989e-08	0.5577	-0.0148	0.0024	6.661e-10	0.7271	-0.0144	0.0051	0.004989	0	NA
rs11868391	17	2001299	A	G	European-only	0.0729	-0.0411	0.0053	8.724e-15	0.1773	-0.0275	0.0037	1.257e-13	0.2781	-0.0144	0.0052	0.005163	0.9	NA
rs12953888	18	31772958	T	C	European-only	0.4212	0.0241	0.0027	1.794e-18	0.4482	0.0214	0.0024	2.507e-19	0.5306	0.0133	0.0048	0.005462	0.7	NA
rs111558392	20	20348962	T	C	European-only	0.1542	-0.0361	0.0038	3.392e-21	0.1521	-0.0369	0.0038	2.526e-22	0.0155	-0.0855	0.0309	0.005582	0.6	NA
rs11780153	8	92038732	A	G	ancestry combined	0.5841	-0.014	0.0028	3.454e-07	0.5135	-0.0142	0.0025	6.537e-09	0.2416	-0.015	0.0054	0.005827	0	NA
rs269588	13	64602893	T	G	ancestry combined	0.6981	0.0158	0.003	1.108e-07	0.6858	0.0151	0.0025	2.571e-09	0.6522	0.0134	0.0049	0.005882	0	NA
rs4735764	8	78097725	T	C	European-only	0.2886	-0.0422	0.003	2.819e-46	0.2693	-0.0366	0.0026	2.908e-44	0.1977	-0.0158	0.0057	0.006083	0.9	NA
rs8904	14	35871217	A	G	ancestry combined	0.371	0.0145	0.0028	2.052e-07	0.3641	0.0142	0.0024	4.57e-09	0.3436	0.0131	0.0048	0.006183	0	NA
rs7318817	13	28617708	T	C	European-only	0.6183	0.018	0.0027	6.38e-11	0.6528	0.0179	0.0025	1.515e-12	0.8458	0.0176	0.0065	0.006386	0	NA
rs4751614	10	118696266	A	T	European-only	0.7667	0.0237	0.0032	1.066e-13	0.7496	0.0208	0.0027	1.091e-14	0.7075	0.0136	0.005	0.00664	0.7	NA
rs9368242	6	20826168	A	G	European-only	0.4365	0.0205	0.0027	1.721e-14	0.4192	0.0186	0.0023	1.113e-15	0.3657	0.0128	0.0047	0.006773	0.5	NA
rs2161026	2	206017458	T	C	European-only	0.344	0.0179	0.003	2.572e-09	0.372	0.0163	0.0025	9.544e-11	0.4379	0.0125	0.0046	0.00683	0	NA
rs12954742	18	43703223	C	G	ancestry combined	0.4933	-0.0138	0.0027	3.467e-07	0.4997	-0.0134	0.0023	9.008e-09	0.5182	-0.0123	0.0046	0.006955	0	NA
rs79147413	3	141209594	A	G	European-only	0.9332	0.0318	0.0054	3.042e-09	0.8093	0.022	0.0037	1.947e-09	0.7018	0.0134	0.005	0.007013	0.9	NA
rs11236087	11	74094138	T	C	ancestry combined	0.3283	-0.0136	0.0028	1.532e-06	0.3098	-0.0138	0.0025	3.705e-08	0.2427	-0.0145	0.0054	0.007026	0	NA
rs8092503	18	52479487	A	G	European-only	0.7626	0.0186	0.0032	1.04e-08	0.7158	0.0167	0.0027	4.209e-10	0.6176	0.0127	0.0047	0.007096	0.1	NA
rs8084848	18	74529894	A	G	European-only	0.3479	0.0167	0.0028	2.638e-09	0.3654	0.0156	0.0024	9.526e-11	0.4147	0.0125	0.0047	0.007096	0	NA
rs62229372	21	37692507	T	C	European-only	0.1267	0.0488	0.0042	2.366e-31	0.1205	0.0487	0.0041	6.428e-33	0.0198	0.0456	0.017	0.007197	0	NA
rs5930901	23	125518300	A	T	ancestry combined	0.6054	-0.0154	0.0032	1.844e-06	0.5947	-0.0161	0.0029	4.749e-08	0.5417	-0.0195	0.0072	0.007198	0	NA
rs10912256	1	188120914	A	G	European-only	0.8666	0.0243	0.0041	3.201e-09	0.8052	0.0212	0.0033	1.976e-10	0.6867	0.0152	0.0057	0.00725	0.4	NA
rs11743511	5	77692819	T	C	European-only	0.7547	0.0179	0.0032	2.109e-08	0.7089	0.0162	0.0026	8.268e-10	0.6103	0.0126	0.0047	0.00726	0	NA
rs1746469	6	131502771	T	C	ancestry combined	0.6648	0.0145	0.0029	4.687e-07	0.6883	0.0145	0.0025	1.233e-08	0.7747	0.0146	0.0055	0.007371	0	NA
rs6864721	5	89750018	A	T	European-only	0.2708	0.0188	0.0031	7.014e-10	0.2552	0.018	0.0027	2.164e-11	0.2009	0.0152	0.0057	0.007381	0	NA
rs17098821	10	121143567	A	G	European-only	0.062	-0.0353	0.0056	2.55e-10	0.1272	-0.0257	0.004	1.561e-10	0.1977	-0.0154	0.0058	0.007461	0.8	NA
rs577329	11	86873570	A	G	European-only	0.3073	-0.0182	0.0029	6.765e-10	0.4006	-0.0166	0.0025	2.665e-11	0.638	-0.0127	0.0047	0.007667	0	NA
rs2664871	4	95146281	T	C	European-only	0.3991	0.0374	0.0027	3.286e-43	0.4725	0.0326	0.0024	1.833e-41	0.7526	0.0142	0.0053	0.007694	0.9	NA
rs62052918	16	72578594	T	G	European-only	0.9244	-0.0317	0.0051	5.343e-10	0.9227	-0.0292	0.0044	2.129e-11	0.918	-0.0225	0.0084	0.007708	0	NA
rs247524	5	110877352	A	G	European-only	0.7181	0.0325	0.003	5.448e-28	0.7151	0.0276	0.0026	3.444e-27	0.7065	0.0134	0.005	0.007844	0.9	NA
rs10908419	1	154567699	A	G	European-only	0.4896	-0.0174	0.0027	7.144e-11	0.5005	-0.016	0.0023	3.452e-12	0.5328	-0.0121	0.0046	0.00815	0	NA
rs1440271	11	12852068	A	G	European-only	0.4073	0.0172	0.0027	2.44e-10	0.3718	0.0166	0.0024	7.624e-12	0.2314	0.0143	0.0054	0.008486	0	NA
rs2270450	6	46644875	T	C	ancestry combined	0.2806	0.0157	0.003	1.749e-07	0.263	0.0155	0.0027	5.205e-09	0.1995	0.0149	0.0057	0.008831	0	NA
rs12717948	5	139575273	T	C	ancestry combined	0.2684	0.0164	0.0032	3.047e-07	0.2472	0.0163	0.0028	9.177e-09	0.1706	0.0159	0.0061	0.008905	0	NA
rs2336961	15	29485826	A	C	ancestry combined	0.6596	-0.0136	0.0028	1.391e-06	0.6143	-0.0131	0.0024	3.931e-08	0.4988	-0.0119	0.0045	0.008933	0	NA
rs9406422	9	11426645	A	G	European-only	0.0716	0.0558	0.0053	2.31e-26	0.2916	0.031	0.0035	3.725e-19	0.4603	0.0119	0.0046	0.009355	1	NA
rs11715763	3	11703109	A	C	ancestry combined	0.4878	-0.014	0.0028	4.47e-07	0.4852	-0.0134	0.0024	1.427e-08	0.4779	-0.012	0.0046	0.009557	0	NA
rs6839248	4	170285374	A	G	ancestry combined	0.5064	0.0136	0.0027	4.049e-07	0.5564	0.0137	0.0024	1.344e-08	0.7739	0.0144	0.0056	0.009561	0	NA
rs58861317	5	149425788	T	C	European-only	0.1072	0.0277	0.0044	2.055e-10	0.1067	0.0256	0.0038	1.04e-11	0.1052	0.0193	0.0074	0.009573	0.2	NA
rs28415458	7	32518180	A	G	European-only	0.8078	0.0228	0.0035	4.392e-11	0.8134	0.0213	0.003	2.304e-12	0.8318	0.0162	0.0063	0.009909	0	NA
rs182157662	18	29977802	A	G	European-only	0.9762	-0.0546	0.0092	2.729e-09	0.9039	-0.0301	0.0054	2.566e-08	0.8653	-0.0171	0.0067	0.01024	0.9	NA
rs370114	11	16909739	T	C	European-only	0.159	-0.0259	0.0041	3.547e-10	0.1481	-0.0252	0.0037	1.412e-11	0.1007	-0.0219	0.0086	0.01035	0	NA
rs4854340	2	623216	A	G	European-only	0.8269	-0.0703	0.0035	1.89e-89	0.8405	-0.0616	0.0032	4.414e-83	0.9062	-0.0197	0.0077	0.01036	1	NA
rs7306736	12	16915325	T	C	European-only	0.5903	-0.0164	0.0028	3.153e-09	0.5419	-0.0154	0.0024	1.544e-10	0.3966	-0.0122	0.0048	0.0104	0	NA
rs792210	10	90171908	A	G	European-only	0.4022	0.0207	0.0027	3.372e-14	0.3706	0.0207	0.0026	1.206e-15	0.085	0.021	0.0082	0.01046	0	NA
rs800899	8	116425860	A	G	ancestry combined	0.4981	0.0132	0.0027	1.158e-06	0.4438	0.0134	0.0025	4.296e-08	0.1944	0.0147	0.0058	0.01057	0	NA
rs12019957	13	97968001	T	C	European-only	0.8207	0.0258	0.0035	3.307e-13	0.793	0.0218	0.0029	8.775e-14	0.7334	0.0133	0.0052	0.01058	0.8	NA
rs2811529	3	127994160	A	G	European-only	0.7298	-0.0363	0.0031	1.609e-31	0.6834	-0.0305	0.0027	5.74e-30	0.5485	-0.0136	0.0053	0.0106	0.9	NA
rs7132908	12	50263148	A	G	European-only	0.3865	-0.0367	0.0028	1.822e-40	0.3554	-0.0318	0.0024	1.201e-38	0.2402	-0.0136	0.0053	0.01076	0.9	NA
rs72625550	23	30299319	A	G	European-only	0.7591	0.0393	0.0035	6.997e-30	0.7675	0.0393	0.0034	2.725e-31	0.9491	0.0409	0.0161	0.01101	0	NA
rs3793444	8	61769873	A	G	ancestry combined	0.6203	0.0136	0.0027	6.963e-07	0.6477	0.0135	0.0024	2.558e-08	0.7506	0.0134	0.0053	0.01116	0	NA
rs499257	1	44078384	T	C	European-only	0.3224	0.0359	0.0029	4.893e-36	0.3272	0.0297	0.0025	1.593e-33	0.3408	0.0122	0.0048	0.01118	0.9	NA
rs11078674	17	7310473	A	C	ancestry combined	0.3065	0.0168	0.0031	7.765e-08	0.413	0.0161	0.0027	3.058e-09	0.7423	0.014	0.0055	0.0113	0	NA
rs393829	22	22838416	A	C	European-only	0.1023	0.0306	0.0046	2.349e-11	0.135	0.0261	0.0038	4.115e-12	0.203	0.0167	0.0066	0.01136	0.6	NA
rs66862313	20	21457220	T	C	European-only	0.0961	-0.0318	0.0046	3.131e-12	0.1378	-0.025	0.0036	2.201e-12	0.2027	-0.0144	0.0057	0.01148	0.8	NA
rs10875882	12	49260691	T	C	European-only	0.4613	0.0189	0.0027	2.504e-12	0.4546	0.0171	0.0023	2.372e-13	0.4352	0.0117	0.0046	0.0117	0.3	NA
rs7875463	9	120040918	A	T	European-only	0.0616	0.0311	0.0056	3.061e-08	0.057	0.0319	0.0053	1.283e-09	0.0253	0.0372	0.0148	0.01193	0	NA
rs11134473	5	167270818	A	G	European-only	0.84	-0.0293	0.0037	1.253e-15	0.6761	-0.0227	0.0029	3.624e-15	0.4057	-0.0119	0.0047	0.01207	0.9	NA
rs12040029	1	213451958	T	C	European-only	0.126	-0.0367	0.0046	1.688e-15	0.1326	-0.0348	0.0042	1.14e-16	0.1648	-0.0256	0.0102	0.01211	0	NA
rs7007661	8	53680795	A	T	ancestry combined	0.882	0.0214	0.0042	2.645e-07	0.8906	0.0218	0.0038	1.125e-08	0.9385	0.0244	0.0098	0.01225	0	NA
rs4804181	19	12509536	A	C	European-only	0.7655	0.022	0.0035	1.706e-10	0.6823	0.0188	0.0028	2.849e-11	0.5146	0.0122	0.0049	0.0123	0.6	NA
rs34600794	6	65213677	C	CAT	European-only	0.6581	0.0178	0.0029	1.363e-09	0.6119	0.016	0.0025	1.09e-10	0.4981	0.0115	0.0046	0.01231	0.1	NA
rs766425	21	35334566	T	G	European-only	0.4975	-0.0206	0.0028	7.871e-14	0.4656	-0.0184	0.0024	1.213e-14	0.3687	-0.0119	0.0048	0.01296	0.6	NA
rs7590268	2	43540125	T	G	European-only	0.7625	0.023	0.0032	3.64e-13	0.7766	0.0234	0.003	1.757e-14	0.9566	0.028	0.0113	0.01307	0	NA
rs16859408	3	147107665	T	C	European-only	0.8541	0.0224	0.0038	4.879e-09	0.847	0.0204	0.0032	3.577e-10	0.8292	0.0151	0.0061	0.01313	0	NA
rs240064	22	22281638	T	C	European-only	0.5318	0.0266	0.0027	1.651e-23	0.5561	0.023	0.0023	3.432e-23	0.6319	0.0117	0.0047	0.01316	0.8	NA
rs9600441	13	75727158	A	G	ancestry combined	0.4059	-0.014	0.0028	4.488e-07	0.4348	-0.0133	0.0024	2.124e-08	0.5106	-0.0112	0.0045	0.01324	0	NA
rs2046549	9	11808441	C	G	European-only	0.2331	-0.0307	0.0032	1.368e-21	0.2269	-0.0265	0.0028	1.838e-21	0.2079	-0.0139	0.0056	0.01326	0.8	NA
rs10471379	5	52658588	C	G	European-only	0.8606	-0.0266	0.0039	7.502e-12	0.7988	-0.0213	0.0031	4.275e-12	0.6967	-0.0124	0.005	0.01339	0.8	NA
rs6060746	20	34586663	T	C	European-only	0.0503	0.0407	0.0063	7.617e-11	0.0622	0.0334	0.005	2.452e-11	0.083	0.0204	0.0083	0.01355	0.8	NA
rs74589236	7	130830148	A	T	ancestry combined	0.0644	-0.0293	0.0056	1.55e-07	0.064	-0.0277	0.0048	8.13e-09	0.063	-0.0231	0.0094	0.01377	0	NA
rs2744475	6	50784880	C	G	European-only	0.7021	0.029	0.0029	3.296e-23	0.6822	0.0243	0.0025	1.952e-22	0.6286	0.0117	0.0048	0.01392	0.9	NA
rs7896371	10	1729026	T	C	European-only	0.4552	0.0408	0.0028	1.42e-49	0.4535	0.0333	0.0024	1.712e-44	0.4486	0.0114	0.0047	0.01452	1	NA
rs1827513	6	54650341	A	G	European-only	0.5049	-0.0308	0.0027	5.317e-31	0.5568	-0.0281	0.0024	5.742e-31	0.8215	-0.0146	0.006	0.01453	0.8	NA
rs9648399	7	32948275	A	G	European-only	0.4153	0.0154	0.0027	1.885e-08	0.4749	0.0145	0.0024	1.116e-09	0.6588	0.0117	0.0048	0.01474	0	NA
rs10222496	3	114694757	A	C	European-only	0.8976	0.0348	0.0044	3.318e-15	0.6499	0.0239	0.0032	1.211e-13	0.3698	0.0115	0.0047	0.01476	0.9	NA
rs2717043	2	58179019	T	C	European-only	0.6259	0.0206	0.0028	7.31e-14	0.6477	0.0188	0.0024	9.345e-15	0.7223	0.0125	0.0051	0.01479	0.5	NA
rs1351623	4	104587977	T	C	European-only	0.1673	0.0549	0.0036	3.424e-52	0.2572	0.0383	0.0028	2.293e-41	0.4029	0.0113	0.0046	0.0148	1	NA
rs62201728	20	36547011	C	G	European-only	0.1135	0.0293	0.0043	1.026e-11	0.1068	0.0298	0.0041	5.418e-13	0.0306	0.0353	0.0145	0.01493	0	NA
rs1901847	4	72474689	T	C	ancestry combined	0.6715	-0.0166	0.0034	8.715e-07	0.5877	-0.0157	0.0029	4.59e-08	0.365	-0.0134	0.0055	0.01497	0	NA
rs11061	1	33789670	A	G	European-only	0.2361	0.022	0.0031	2.627e-12	0.2242	0.0203	0.0028	2.444e-13	0.1824	0.0144	0.0059	0.01505	0.3	NA
rs10740399	10	74060201	A	G	European-only	0.6647	0.022	0.0028	8.297e-15	0.5908	0.0214	0.0026	4.721e-16	0.116	0.0176	0.0072	0.01507	0	NA
rs565692	1	47915175	T	G	European-only	0.3997	0.0151	0.0027	3.243e-08	0.407	0.0141	0.0024	1.896e-09	0.4277	0.0113	0.0046	0.01512	0	NA
rs2206719	6	100166520	A	T	European-only	0.6595	-0.0305	0.0028	7.833e-27	0.6814	-0.0283	0.0026	2.687e-27	0.8027	-0.0163	0.0067	0.01513	0.7	NA
rs4721400	7	15059906	A	G	ancestry combined	0.4442	-0.0133	0.0027	9.606e-07	0.4103	-0.013	0.0024	4.74e-08	0.2948	-0.0121	0.005	0.0152	0	NA
rs9312937	5	16836005	T	C	European-only	0.5177	-0.0215	0.0028	8.986e-15	0.4889	-0.0189	0.0024	2.39e-15	0.4065	-0.0115	0.0047	0.01523	0.7	NA
rs2539679	2	59856713	T	C	European-only	0.1921	-0.0318	0.0034	7.655e-21	0.259	-0.0248	0.0028	2.32e-19	0.3868	-0.0113	0.0047	0.01623	0.9	NA
rs643428	1	54728858	T	C	European-only	0.5971	-0.0215	0.0028	5.516e-15	0.5359	-0.019	0.0024	1.572e-15	0.3495	-0.0115	0.0048	0.01643	0.7	NA
rs57932203	17	32295557	T	C	European-only	0.7473	0.0204	0.0032	1.567e-10	0.7657	0.0192	0.0028	1.184e-11	0.835	0.0148	0.0062	0.01678	0	NA
rs2974224	19	48115761	A	C	European-only	0.8681	0.0254	0.0042	1.176e-09	0.7997	0.0199	0.0032	5.34e-10	0.7015	0.012	0.005	0.01703	0.8	NA
rs9285969	6	5945639	A	G	European-only	0.6245	-0.0171	0.0028	9.267e-10	0.5648	-0.0156	0.0024	9.411e-11	0.3877	-0.0113	0.0048	0.01708	0.1	NA
rs147147213	6	29832652	A	G	European-only	0.9446	0.059	0.0079	6.535e-14	0.924	0.0447	0.0061	2.424e-13	0.8927	0.0231	0.0097	0.01721	0.9	NA
rs2237436	7	41730931	C	G	European-only	0.3658	-0.018	0.0028	2.242e-10	0.3653	-0.0163	0.0024	2.382e-11	0.3637	-0.0115	0.0048	0.01731	0.1	NA
rs17174132	23	79924073	T	G	European-only	0.1401	-0.0254	0.0046	3.797e-08	0.1641	-0.0239	0.004	2.55e-09	0.2382	-0.0193	0.0081	0.01746	0	NA
rs9548881	13	40262760	T	C	European-only	0.3369	0.0304	0.0028	3.723e-27	0.3272	0.0261	0.0025	3.472e-26	0.2952	0.012	0.0051	0.01755	0.9	NA
rs862145	14	57246076	C	G	European-only	0.107	0.0249	0.0045	3.915e-08	0.1388	0.0208	0.0036	6.875e-09	0.193	0.0139	0.0059	0.01771	0.5	NA
rs1406449	2	148495285	T	C	European-only	0.5446	0.0168	0.0027	7.933e-10	0.5264	0.0152	0.0023	8.265e-11	0.4746	0.0109	0.0046	0.01777	0.1	NA
rs133722	22	37822058	A	C	European-only	0.3869	-0.0157	0.0028	2.431e-08	0.4532	-0.0146	0.0024	1.813e-09	0.6466	-0.0114	0.0048	0.018	0	NA
rs16981031	19	49497453	A	C	European-only	0.9166	0.0395	0.005	4.056e-15	0.9168	0.0345	0.0043	1.672e-15	0.9172	0.0201	0.0085	0.01802	0.7	NA
rs4512669	1	102521349	A	G	European-only	0.5373	-0.0298	0.0027	2.067e-28	0.5427	-0.025	0.0023	6.778e-27	0.5585	-0.0109	0.0046	0.01822	0.9	NA
rs9379833	6	26207175	A	C	ancestry combined	0.2793	-0.015	0.003	5.319e-07	0.3456	-0.0153	0.0028	3.054e-08	0.7422	-0.0173	0.0073	0.01823	0	NA
rs2032924	16	56292826	T	G	European-only	0.5178	-0.0162	0.0027	1.185e-09	0.4757	-0.0151	0.0023	1.083e-10	0.3334	-0.0114	0.0049	0.01887	0	NA
rs1887428	9	4984530	C	G	European-only	0.6244	-0.0178	0.0028	3.408e-10	0.6417	-0.0163	0.0025	3.437e-11	0.6957	-0.0118	0.005	0.01899	0.1	NA
rs10860153	12	97541532	A	G	European-only	0.6626	0.0247	0.0028	2.368e-18	0.6849	0.0222	0.0025	9.22e-19	0.7693	0.0129	0.0055	0.01917	0.7	NA
rs838950	12	125177454	A	G	European-only	0.5725	-0.021	0.0028	2.637e-14	0.6152	-0.0195	0.0025	3.705e-15	0.7909	-0.0131	0.0056	0.0199	0.3	NA
rs12125335	1	21385436	T	C	European-only	0.8584	-0.0381	0.0041	8.946e-21	0.8676	-0.0376	0.0039	6.479e-22	0.9709	-0.0318	0.0137	0.0201	0	NA
rs3832524	7	111386511	G	GT	ancestry combined	0.3298	-0.0152	0.003	3.348e-07	0.3395	-0.014	0.0025	2.95e-08	0.3648	-0.011	0.0048	0.02021	0	NA
rs11265835	9	92216360	A	C	European-only	0.4852	0.0333	0.0027	8.097e-36	0.5318	0.0283	0.0023	1.269e-33	0.6889	0.0114	0.0049	0.0205	0.9	NA
rs801011	7	74236723	T	C	European-only	0.6933	0.0404	0.0035	1.036e-30	0.7265	0.0366	0.0032	2.376e-30	0.8908	0.0179	0.0078	0.02074	0.8	NA
rs11140403	9	86766711	A	T	ancestry combined	0.177	-0.0426	0.0036	2.144e-32	0.1869	-0.0342	0.003	2.088e-29	0.2117	-0.0132	0.0057	0.02107	0.9	NA
rs4877387	9	81679875	T	C	European-only	0.2814	0.0215	0.003	1.482e-12	0.3965	0.0193	0.0026	3.042e-13	0.7595	0.0124	0.0054	0.02171	0.7	NA
rs13033444	2	23611438	A	G	European-only	0.7212	0.0199	0.003	3.602e-11	0.7431	0.0188	0.0027	3.337e-12	0.8364	0.0143	0.0062	0.02179	0	NA
rs6732410	2	121369660	A	G	European-only	0.8281	0.0241	0.0037	8.548e-11	0.7314	0.019	0.0029	7.222e-11	0.577	0.0108	0.0047	0.02198	0.8	NA
rs3750454	9	111801325	C	G	European-only	0.2918	-0.0339	0.0029	3.911e-31	0.2922	-0.0282	0.0025	5.672e-29	0.2932	-0.0114	0.005	0.02198	0.9	NA
rs1509031	1	163254402	T	C	ancestry combined	0.7464	0.0157	0.0031	4.687e-07	0.7686	0.0157	0.0028	3.119e-08	0.8772	0.0158	0.0069	0.02282	0	NA
rs4821915	22	20891545	A	G	ancestry combined	0.2115	-0.0195	0.0038	2.628e-07	0.1975	-0.0182	0.0033	2.334e-08	0.1574	-0.0145	0.0064	0.02326	0	NA
rs79015977	15	79450147	A	G	European-only	0.3501	0.0201	0.0028	1.485e-12	0.3904	0.0175	0.0024	5.054e-13	0.5014	0.0106	0.0047	0.02333	0.6	NA
rs12903746	15	56841967	T	C	European-only	0.5284	0.0149	0.0027	4.575e-08	0.479	0.0142	0.0024	4.007e-09	0.3072	0.0115	0.0051	0.02338	0	NA
rs7809220	7	123784107	C	G	European-only	0.4976	-0.0158	0.0028	1.756e-08	0.5409	-0.0146	0.0024	1.902e-09	0.6734	-0.011	0.0049	0.02383	0	NA
rs34585749	7	110036626	A	T	European-only	0.5857	-0.0177	0.0027	8.363e-11	0.5229	-0.0161	0.0024	1.231e-11	0.32	-0.0111	0.0049	0.0243	0.3	NA
rs3791482	2	240066870	A	G	European-only	0.1051	0.0262	0.0045	4.399e-09	0.1186	0.0226	0.0037	1.003e-09	0.1483	0.0147	0.0066	0.02449	0.4	NA
rs7218751	17	77796437	A	G	European-only	0.8121	0.0331	0.0034	4.601e-22	0.7657	0.0258	0.0028	3.615e-20	0.6709	0.011	0.0049	0.02477	0.9	NA
rs768023	6	108876002	A	G	European-only	0.6252	-0.029	0.0028	6.732e-26	0.6505	-0.0254	0.0024	3.65e-25	0.744	-0.0118	0.0053	0.02524	0.9	NA
rs157280	3	137487504	T	G	ancestry combined	0.7457	-0.0169	0.0031	5.643e-08	0.7666	-0.017	0.0029	4.319e-09	0.9054	-0.0179	0.008	0.02573	0	NA
rs6935288	6	152481765	T	C	European-only	0.2183	-0.0233	0.0033	1.902e-12	0.2609	-0.0192	0.0027	1.617e-12	0.3508	-0.0107	0.0048	0.02585	0.8	NA
rs10895141	11	101436741	A	C	European-only	0.3374	-0.0398	0.0028	3.532e-45	0.3919	-0.0317	0.0024	1.119e-39	0.5366	-0.0102	0.0046	0.02602	1	NA
rs1824899	17	25467638	A	G	European-only	0.6688	-0.0176	0.003	5.089e-09	0.6228	-0.0153	0.0025	1.023e-09	0.5197	-0.0101	0.0045	0.02629	0.5	NA
rs11047473	12	24634741	A	G	European-only	0.3382	0.0224	0.0028	3.793e-15	0.3224	0.0199	0.0025	1.633e-15	0.2698	0.0116	0.0052	0.02642	0.7	NA
rs8192865	7	139718706	T	G	European-only	0.1913	0.0255	0.0034	1.353e-13	0.3134	0.02	0.0028	3.662e-13	0.5315	0.0103	0.0046	0.02684	0.9	NA
rs4943725	13	40625373	A	G	European-only	0.3925	0.021	0.0028	5.169e-14	0.4498	0.0182	0.0024	2.887e-14	0.6129	0.0104	0.0047	0.02729	0.7	NA
rs76593957	1	98246494	T	C	European-only	0.0704	0.0445	0.0055	5.184e-16	0.0675	0.0399	0.0049	2.33e-16	0.057	0.0231	0.0105	0.02732	0.7	NA
rs2528582	2	159511163	A	G	ancestry combined	0.5539	-0.0136	0.0027	4.379e-07	0.528	-0.0127	0.0023	4.528e-08	0.4523	-0.0101	0.0046	0.02738	0	NA
rs3743266	15	60781513	T	C	European-only	0.6716	0.0405	0.0029	7.668e-45	0.701	0.0362	0.0026	6.758e-43	0.8504	0.0142	0.0065	0.02777	0.9	NA
rs12146156	10	123024416	T	C	ancestry combined	0.7549	0.0162	0.0031	2.22e-07	0.7647	0.0154	0.0027	2.084e-08	0.7973	0.0126	0.0057	0.02786	0	NA
rs1891850	1	38795252	T	G	European-only	0.3876	0.0158	0.0028	1.099e-08	0.4599	0.0147	0.0024	1.323e-09	0.6952	0.011	0.005	0.02789	0	NA
rs12207252	6	124272367	T	C	European-only	0.7151	-0.0182	0.003	1.59e-09	0.708	-0.0163	0.0026	2.884e-10	0.6884	-0.011	0.005	0.0281	0.3	NA
rs6753802	2	203055831	T	C	European-only	0.1128	-0.0457	0.0042	2.695e-27	0.1069	-0.0407	0.0038	9.976e-27	0.0814	-0.0192	0.0088	0.02941	0.9	NA
rs2459998	1	2138679	A	G	European-only	0.6054	-0.0167	0.0028	1.757e-09	0.6206	-0.0151	0.0024	2.856e-10	0.6663	-0.0105	0.0048	0.02945	0.1	NA
rs4787309	16	25253923	A	T	European-only	0.1435	-0.0217	0.0038	1.709e-08	0.1376	-0.0202	0.0034	2.031e-09	0.1178	-0.0153	0.007	0.02971	0	NA
rs758971	9	129175790	A	G	European-only	0.7872	-0.0222	0.0033	1.162e-11	0.7634	-0.0188	0.0027	6.947e-12	0.7078	-0.0108	0.005	0.03129	0.7	NA
rs79084266	14	101367407	C	G	European-only	0.878	-0.0369	0.0049	6.223e-14	0.8777	-0.0321	0.0042	3.936e-14	0.8768	-0.0181	0.0084	0.03158	0.8	NA
rs2504703	6	51264082	A	G	ancestry combined	0.483	-0.0142	0.0027	8.843e-08	0.4473	-0.0133	0.0023	1.075e-08	0.3315	-0.0103	0.0048	0.03284	0	NA
rs2470961	7	104435213	A	G	ancestry combined	0.5541	-0.0144	0.0027	1.129e-07	0.5423	-0.0132	0.0023	1.602e-08	0.5085	-0.0098	0.0046	0.03298	0	NA
rs5811171	14	105629257	A	AC	European-only	0.3748	0.0159	0.0029	4.815e-08	0.3892	0.0141	0.0025	8.859e-09	0.4251	0.0098	0.0046	0.03358	0.1	NA
rs12571664	10	121708929	T	C	European-only	0.8026	0.0284	0.0034	3.108e-17	0.8178	0.0272	0.0031	5.271e-18	0.927	0.019	0.009	0.03401	0	NA
rs2813536	6	152521013	C	G	European-only	0.6115	0.017	0.0028	7.72e-10	0.6	0.0151	0.0024	1.879e-10	0.568	0.0098	0.0046	0.03403	0.3	NA
rs949692	10	70354458	A	G	European-only	0.1742	0.0206	0.0036	9.946e-09	0.1837	0.018	0.003	2.337e-09	0.2069	0.0119	0.0056	0.03412	0.4	NA
rs1823492	5	165941519	A	G	European-only	0.4435	-0.0226	0.0028	3.598e-16	0.3985	-0.0213	0.0026	8.092e-17	0.1521	-0.0138	0.0065	0.03437	0.3	NA
rs12893466	14	28977714	A	C	European-only	0.2885	-0.0216	0.003	6.642e-13	0.2634	-0.0205	0.0028	1.106e-13	0.1314	-0.0145	0.0069	0.03472	0	NA
rs6559640	9	84349735	A	G	European-only	0.4472	0.0178	0.0028	3.206e-10	0.4235	0.0158	0.0024	8.928e-11	0.3555	0.0101	0.0048	0.03481	0.5	NA
rs3105485	5	101944699	T	C	ancestry combined	0.5249	-0.0139	0.0027	1.835e-07	0.5344	-0.0129	0.0023	2.563e-08	0.5627	-0.0097	0.0046	0.03516	0	NA
rs10872622	6	101165017	T	C	European-only	0.4955	-0.0345	0.0027	1.38e-38	0.4449	-0.0297	0.0024	5.156e-36	0.2511	-0.011	0.0052	0.03541	0.9	NA
rs34165797	5	166747572	A	AT	European-only	0.4117	0.0164	0.0028	7.173e-09	0.4413	0.0092	0.0024	0.0001364	0.5191	-0.0097	0.0046	0.03599	0.9	NA
rs2523162	17	42179281	A	G	European-only	0.2137	-0.0204	0.0033	4.449e-10	0.196	-0.0197	0.003	5.712e-11	0.1001	-0.0158	0.0076	0.038	0	NA
rs11571404	12	1041450	T	C	European-only	0.1987	-0.0241	0.0034	1.335e-12	0.1846	-0.0222	0.003	3.245e-13	0.1262	-0.0144	0.0069	0.03855	0.4	NA
rs4664837	2	157590976	C	G	European-only	0.2945	0.0226	0.0029	1.393e-14	0.276	0.0203	0.0026	6.899e-15	0.2087	0.0117	0.0056	0.03887	0.6	NA
rs12880923	14	48038580	T	G	European-only	0.3522	-0.0215	0.0028	1.164e-14	0.3282	-0.0182	0.0027	1.052e-11	0.0614	0.0193	0.0093	0.03939	0.9	NA
rs3813321	5	137800024	T	C	European-only	0.4594	0.0255	0.0027	2.606e-21	0.4117	0.0232	0.0025	2.543e-21	0.1828	0.0122	0.0059	0.04036	0.8	NA
rs1738045	1	44721739	A	G	European-only	0.2957	0.0185	0.0029	2.864e-10	0.2821	0.0168	0.0026	7.386e-11	0.2361	0.011	0.0054	0.04086	0.5	NA
rs889201	16	20054371	A	G	ancestry combined	0.7487	0.0245	0.0032	9.027e-15	0.7139	0.0201	0.0026	3.025e-14	0.6338	0.0098	0.0048	0.04098	0.8	NA
rs11097755	4	102709308	T	C	European-only	0.5589	0.0174	0.0028	6.366e-10	0.5746	0.0153	0.0024	2.29e-10	0.6183	0.0095	0.0047	0.04117	0.3	NA
rs62485368	7	140602060	A	G	European-only	0.0702	0.0333	0.0052	1.839e-10	0.0742	0.0288	0.0044	8.685e-11	0.0846	0.0171	0.0084	0.04147	0.7	NA
rs6529693	23	53734564	C	G	European-only	0.4648	0.0171	0.0029	6.443e-09	0.4762	0.0168	0.0027	8.234e-10	0.5441	0.0146	0.0072	0.0421	0	NA
rs6678140	1	8436802	T	C	European-only	0.6668	-0.0301	0.0029	2.788e-25	0.6946	-0.0286	0.0027	1.222e-25	0.9111	-0.0165	0.0081	0.0422	0.6	NA
rs28401365	8	81440788	A	G	European-only	0.1959	0.02	0.0034	6.522e-09	0.1992	0.0177	0.0029	1.846e-09	0.2083	0.0115	0.0057	0.04239	0.3	NA
rs1984870	3	24715135	T	G	European-only	0.4739	0.0401	0.0027	7.532e-50	0.5299	0.0338	0.0024	3.197e-45	0.7374	0.0106	0.0052	0.04323	1	NA
rs7179091	15	62717563	T	C	European-only	0.2237	-0.0214	0.0032	4.357e-11	0.2053	-0.0201	0.003	8.706e-12	0.1171	-0.0142	0.0071	0.04517	0	NA
rs5753383	22	31304201	A	G	European-only	0.3108	-0.0266	0.0029	3.447e-20	0.3886	-0.0217	0.0024	7.236e-19	0.5862	-0.0093	0.0046	0.0455	0.9	NA
rs11210476	1	74995450	A	G	European-only	0.4401	-0.0508	0.0027	1.084e-79	0.4952	-0.0462	0.0025	1.658e-75	0.8804	-0.0142	0.0071	0.04599	1	NA
rs62383401	5	167512615	T	C	European-only	0.2142	-0.0203	0.0033	5.596e-10	0.2033	-0.0207	0.0032	7.87e-11	0.035	-0.0258	0.0129	0.0461	0	NA
rs7515397	1	19554099	T	G	European-only	0.4054	-0.0172	0.0028	4.794e-10	0.3728	-0.0111	0.0024	5.117e-06	0.2569	0.0104	0.0052	0.04624	1	NA
rs75996459	16	20045314	A	T	European-only	0.7673	0.0254	0.0038	2.769e-11	0.6565	0.0203	0.0031	5.303e-11	0.4422	0.0105	0.0053	0.04656	0.8	NA
rs6662130	1	166959890	T	C	ancestry combined	0.8465	0.0197	0.0037	1.271e-07	0.815	0.0167	0.0031	4.772e-08	0.7515	0.0105	0.0053	0.04829	0.5	NA
rs12042107	1	91196176	T	C	European-only	0.4521	-0.0175	0.0027	1.679e-10	0.4275	-0.0156	0.0024	6.513e-11	0.349	-0.0096	0.0049	0.04859	0.5	NA
rs1053733	17	43183028	A	G	European-only	0.4188	-0.0251	0.0027	5.001e-20	0.4901	-0.022	0.0024	1.535e-19	0.7575	-0.0104	0.0053	0.04875	0.8	NA
rs1376344	12	98034290	A	G	ancestry combined	0.2264	0.0222	0.0032	2.748e-12	0.268	0.0181	0.0026	5.764e-12	0.3588	0.0092	0.0047	0.04973	0.8	NA
rs10001740	4	30866392	A	G	European-only	0.4255	-0.0173	0.0027	1.521e-10	0.4109	-0.0153	0.0023	6.242e-11	0.3669	-0.0093	0.0047	0.05032	0.5	NA
rs17883944	23	133633465	A	G	European-only	0.1013	0.0301	0.0055	3.693e-08	0.1301	0.0271	0.0047	9.33e-09	0.2151	0.0184	0.0094	0.05185	0.2	NA
rs61692722	10	10250883	C	G	European-only	0.2457	-0.0279	0.0033	2.693e-17	0.2249	-0.0249	0.003	3.196e-17	0.1417	-0.0129	0.0066	0.05188	0.7	NA
rs6011155	20	62450664	T	C	European-only	0.6228	-0.0199	0.0028	2.152e-12	0.5596	-0.017	0.0024	2.107e-12	0.3854	-0.0092	0.0047	0.05298	0.7	NA
rs10897450	11	63593219	C	G	European-only	0.5329	0.0204	0.0027	2.79e-14	0.5807	0.0185	0.0024	1.457e-14	0.782	0.0107	0.0055	0.05303	0.4	NA
rs10983829	9	120658793	A	G	European-only	0.4582	0.0193	0.0027	4.551e-13	0.4212	0.0172	0.0024	2.873e-13	0.2907	0.0097	0.005	0.05358	0.6	NA
rs11441508	14	101185421	T	TA	European-only	0.8051	-0.0281	0.0036	2.435e-15	0.7627	-0.0219	0.0029	3.862e-14	0.6786	-0.0096	0.005	0.05535	0.9	NA
rs39112	7	29324232	A	G	European-only	0.3984	-0.0161	0.0028	5.733e-09	0.4283	-0.0143	0.0024	2.237e-09	0.5145	-0.0089	0.0047	0.056	0.3	NA
rs7123361	11	76161389	A	G	European-only	0.676	-0.0184	0.003	5.482e-10	0.7065	-0.0174	0.0027	1.228e-10	0.8573	-0.0125	0.0066	0.05639	0	NA
rs66752974	3	137057630	A	C	European-only	0.1657	0.029	0.0036	7.942e-16	0.1721	0.024	0.0031	4.362e-15	0.1887	0.011	0.0058	0.05792	0.8	NA
rs72693650	15	25097157	A	G	European-only	0.8389	-0.0273	0.0036	7.543e-14	0.7954	-0.0213	0.003	7.14e-13	0.7105	-0.0096	0.0051	0.05816	0.9	NA
rs7910407	10	13563816	T	C	European-only	0.7056	-0.0211	0.003	1.929e-12	0.7146	-0.0214	0.0029	3.68e-13	0.9768	-0.0307	0.0162	0.0583	0	NA
rs733107	22	39258078	T	C	European-only	0.7701	0.027	0.0032	6.079e-17	0.7855	0.0243	0.0029	6.459e-17	0.8517	0.0127	0.0067	0.05919	0.7	NA
rs2790034	9	128440528	A	T	European-only	0.4188	0.0188	0.0029	6.375e-11	0.412	0.017	0.0026	2.624e-11	0.3875	0.0104	0.0055	0.05958	0.4	NA
rs382000	1	213728894	A	G	European-only	0.6562	-0.0155	0.0028	3.567e-08	0.6809	-0.0155	0.0027	5.687e-09	0.886	-0.0153	0.0081	0.05974	0	NA
rs2328687	6	145764390	T	C	European-only	0.2825	0.0192	0.003	1.031e-10	0.2739	0.0171	0.0026	5.252e-11	0.2453	0.0101	0.0054	0.05988	0.6	NA
rs12741932	1	41621182	A	C	European-only	0.886	0.0331	0.0043	2.588e-14	0.8465	0.026	0.0036	2.457e-13	0.7661	0.0117	0.0062	0.06052	0.9	NA
rs13120031	4	177465182	T	C	European-only	0.322	0.0186	0.0029	8.504e-11	0.2948	0.0181	0.0027	1.629e-11	0.0979	0.0144	0.0077	0.06064	0	NA
rs1926034	10	104829102	A	G	European-only	0.3866	0.0241	0.0028	2.708e-18	0.4142	0.02	0.0024	3.122e-17	0.4907	0.0086	0.0046	0.06077	0.8	NA
rs7215990	17	6034831	A	G	European-only	0.2476	-0.0364	0.0031	3.062e-31	0.2503	-0.0296	0.0027	5.448e-28	0.2582	-0.01	0.0053	0.06117	0.9	NA
rs465219	13	92427981	T	C	European-only	0.1797	-0.0195	0.0035	2.708e-08	0.1731	-0.02	0.0034	5.704e-09	0.0228	-0.0315	0.0168	0.06149	0	NA
rs139418	22	39557162	A	C	European-only	0.5454	-0.0177	0.0027	9.125e-11	0.5891	-0.0161	0.0024	3.621e-11	0.7598	-0.01	0.0054	0.06187	0.5	NA
rs12713596	2	67550323	A	T	European-only	0.673	0.0189	0.0029	3.638e-11	0.6445	0.0161	0.0024	3.607e-11	0.5707	0.0087	0.0046	0.06197	0.7	NA
rs10794128	10	128526537	T	C	European-only	0.6609	-0.0155	0.0028	3.737e-08	0.682	-0.0143	0.0025	9.726e-09	0.7596	-0.01	0.0054	0.06251	0.1	NA
rs62606174	23	136003052	T	C	European-only	0.5004	0.0319	0.0029	2.288e-28	0.4704	0.0305	0.0027	1.43e-28	0.1797	0.0168	0.009	0.06286	0.6	NA
rs2971069	7	9959246	C	G	European-only	0.5614	-0.0156	0.0027	9.586e-09	0.5229	-0.0139	0.0024	3.526e-09	0.4075	-0.0088	0.0047	0.06342	0.3	NA
rs6735626	2	213403972	A	G	European-only	0.4404	0.0217	0.0027	6.039e-16	0.4102	0.0213	0.0026	1.25e-16	0.0701	0.0166	0.009	0.06407	0	NA
rs13278754	8	34902952	C	G	European-only	0.2847	-0.0216	0.003	2.673e-13	0.2804	-0.0186	0.0026	3.964e-13	0.2677	-0.0095	0.0051	0.0641	0.8	NA
rs4709060	6	165165620	T	C	European-only	0.5448	-0.0169	0.0027	4.275e-10	0.5915	-0.0157	0.0024	1.425e-10	0.7909	-0.0102	0.0056	0.06634	0.1	NA
rs11585780	1	115237065	A	T	European-only	0.5064	0.0149	0.0027	2.818e-08	0.5242	0.0133	0.0023	1.006e-08	0.5789	0.0086	0.0047	0.06852	0.1	NA
rs236706	20	57691416	T	C	European-only	0.8292	-0.0255	0.0036	2.109e-12	0.8424	-0.0246	0.0034	5.038e-13	0.9386	-0.0179	0.0098	0.0688	0	NA
rs8098204	18	57668907	T	C	European-only	0.221	0.0201	0.0033	1.376e-09	0.2178	0.0177	0.0029	7.419e-10	0.2079	0.0105	0.0058	0.06949	0.4	NA
rs146840883	9	22824851	A	AAATC	European-only	0.6392	0.0188	0.0029	1.371e-10	0.6533	0.0169	0.0026	6.868e-11	0.7046	0.0101	0.0056	0.07134	0.4	NA
rs12945356	17	77952250	C	G	European-only	0.1917	-0.0316	0.0039	1.094e-15	0.1731	-0.029	0.0036	8.329e-16	0.0805	-0.0158	0.0088	0.07221	0.6	NA
rs6550828	3	24037673	T	C	European-only	0.2434	-0.0206	0.0031	4.886e-11	0.318	-0.0167	0.0026	1.134e-10	0.4784	-0.0083	0.0046	0.07391	0.8	NA
rs12361415	11	47474146	T	G	European-only	0.7159	-0.0287	0.003	4.413e-22	0.7286	-0.0243	0.0026	1.139e-20	0.7707	-0.0096	0.0054	0.07542	0.9	NA
rs865809	3	183997735	A	G	European-only	0.232	-0.0372	0.0032	3.208e-31	0.265	-0.0286	0.0027	1.137e-26	0.3426	-0.0086	0.0049	0.07576	1	NA
rs7020755	9	2156089	C	G	European-only	0.8021	-0.0191	0.0034	1.747e-08	0.7666	-0.016	0.0028	1.503e-08	0.686	-0.0089	0.0051	0.07662	0.7	NA
rs3774358	3	52848896	A	G	European-only	0.2156	-0.0309	0.0033	2.736e-20	0.3071	-0.0233	0.0027	1.322e-17	0.4875	-0.0083	0.0047	0.07691	0.9	NA
rs61873572	10	118901704	T	C	European-only	0.5898	0.0161	0.0029	4.058e-08	0.6059	0.0165	0.0029	9.828e-09	0.9714	0.0247	0.014	0.07708	0	NA
rs34718245	11	11863080	A	G	European-only	0.1466	0.024	0.0038	2.766e-10	0.1863	0.0188	0.0031	8.319e-10	0.2605	0.0092	0.0052	0.07716	0.8	NA
rs9507895	13	28018237	C	G	European-only	0.2695	0.0215	0.003	1.772e-12	0.2573	0.0215	0.003	3.661e-13	0.0514	0.022	0.0125	0.07725	0	NA
rs11163482	1	82939537	T	C	European-only	0.5985	0.0199	0.0028	8.885e-13	0.5638	0.0167	0.0024	2.098e-12	0.4689	0.0081	0.0046	0.07738	0.8	NA
rs6429838	1	83262934	A	G	European-only	0.5091	-0.0221	0.0027	2.863e-16	0.5609	-0.0202	0.0025	2.623e-16	0.8156	-0.0107	0.006	0.07747	0.6	NA
rs4656149	1	168231407	A	G	European-only	0.7249	0.0235	0.003	1.147e-14	0.682	0.0188	0.0025	1.146e-13	0.5839	0.0082	0.0046	0.07809	0.9	NA
rs71006770	6	135932931	A	ACT	ancestry combined	0.6164	0.015	0.0029	1.461e-07	0.6496	0.0138	0.0025	4.275e-08	0.7688	0.0096	0.0054	0.07811	0	NA
rs11554310	15	64673615	A	G	European-only	0.9363	0.053	0.0055	8.927e-22	0.9365	0.0522	0.0055	3.061e-21	0.998	-0.1556	0.0886	0.0791	0.8	NA
rs34513772	15	40608820	T	C	ancestry combined	0.6699	0.0179	0.0029	8.197e-10	0.7003	0.0171	0.0027	2.16e-10	0.8745	0.0124	0.007	0.07949	0	NA
rs6419866	3	88215169	T	C	European-only	0.8394	-0.0411	0.0038	5.971e-28	0.8487	-0.0355	0.0034	3.574e-26	0.8861	-0.0131	0.0075	0.08074	0.9	NA
rs12895757	14	78654493	C	G	European-only	0.6136	0.0194	0.0027	1.219e-12	0.6351	0.017	0.0024	1.474e-12	0.7104	0.0088	0.0051	0.08186	0.7	NA
rs11582775	1	22127062	T	C	European-only	0.8657	0.0241	0.004	2.427e-09	0.7964	0.018	0.0031	9.736e-09	0.69	0.0087	0.005	0.08264	0.8	NA
rs61779781	1	65934354	T	C	European-only	0.5746	-0.03	0.0027	1.163e-28	0.5892	-0.0297	0.0026	2.819e-29	0.9721	-0.0239	0.0138	0.08391	0	NA
rs2735052	6	29701564	A	G	European-only	0.4303	0.0265	0.0027	3.081e-22	0.4294	0.0225	0.0024	7.699e-21	0.4262	0.0088	0.0051	0.0841	0.9	NA
rs12429545	13	54102206	A	G	European-only	0.1296	-0.0276	0.0041	1.568e-11	0.172	-0.0207	0.0032	1.604e-10	0.243	-0.0092	0.0053	0.08421	0.9	NA
rs11121624	1	10850371	A	G	European-only	0.1337	0.0248	0.004	9.39e-10	0.2185	0.0179	0.0031	6.938e-09	0.3377	0.0083	0.0048	0.08492	0.9	NA
rs495135	2	169687359	A	G	European-only	0.3407	0.0176	0.0029	6.947e-10	0.3694	0.0149	0.0024	8.006e-10	0.4439	0.0079	0.0046	0.08514	0.7	NA
rs35224504	4	188827721	T	C	European-only	0.1365	-0.0255	0.0041	3.561e-10	0.1255	-0.024	0.0037	1.264e-10	0.0682	-0.0159	0.0093	0.08682	0	NA
rs61935664	12	95318166	A	G	European-only	0.8305	0.0201	0.0036	2.944e-08	0.8163	0.017	0.003	2.441e-08	0.7821	0.0095	0.0056	0.08715	0.5	NA
rs7077302	10	123676662	C	G	European-only	0.0876	0.0451	0.0048	6.397e-21	0.0965	0.035	0.004	2.082e-18	0.1164	0.0123	0.0072	0.08806	0.9	NA
rs72745334	9	104352494	T	C	European-only	0.0994	-0.0284	0.0046	9.404e-10	0.1341	-0.0214	0.0036	4.4e-09	0.1903	-0.0101	0.0059	0.08829	0.8	NA
rs7126620	11	122742428	T	G	European-only	0.8384	-0.0244	0.0037	2.956e-11	0.7868	-0.0188	0.003	2.089e-10	0.6909	-0.0084	0.005	0.08979	0.8	NA
rs77256862	5	92473445	A	G	European-only	0.4582	0.0163	0.0027	2.597e-09	0.5201	0.0148	0.0024	1.242e-09	0.7622	0.0091	0.0054	0.08999	0.3	NA
rs6875509	5	156763070	A	G	European-only	0.2159	0.026	0.0032	1.002e-15	0.2112	0.0262	0.0032	2.598e-16	0.0151	0.0353	0.0209	0.09064	0	NA
rs12899958	15	47926845	T	C	European-only	0.6496	-0.0195	0.0028	2.401e-12	0.6236	-0.0163	0.0024	6.613e-12	0.5522	-0.0077	0.0046	0.09198	0.8	NA
rs67038467	11	121910170	C	CT	European-only	0.6334	-0.019	0.0029	4.893e-11	0.6601	-0.0166	0.0025	5.104e-11	0.7465	-0.0088	0.0052	0.09207	0.7	NA
rs8019902	14	23376091	T	C	European-only	0.6081	0.0176	0.0028	4.455e-10	0.6428	0.0158	0.0025	2.832e-10	0.7695	0.0091	0.0054	0.09305	0.6	NA
rs11817773	10	64593743	T	C	European-only	0.9246	0.0307	0.0051	1.78e-09	0.8979	0.0234	0.004	7.024e-09	0.853	0.0111	0.0066	0.09332	0.8	NA
rs9371067	6	18537800	A	G	European-only	0.1809	-0.0246	0.0035	2.161e-12	0.1697	-0.022	0.0031	2.068e-12	0.1246	-0.0117	0.007	0.09333	0.6	NA
rs29940	19	34310034	A	G	European-only	0.6763	-0.0232	0.0028	2.92e-16	0.5824	-0.0204	0.0025	8.801e-16	0.2178	-0.0093	0.0056	0.0949	0.8	NA
rs34938743	19	5044043	A	G	European-only	0.7249	-0.0272	0.0033	9.292e-17	0.6232	-0.0221	0.0028	1.889e-15	0.3554	-0.0088	0.0053	0.09502	0.9	NA
rs6882155	5	112435620	T	G	European-only	0.8873	-0.0247	0.0043	8.708e-09	0.8681	-0.0199	0.0035	1.52e-08	0.8292	-0.0101	0.0061	0.09511	0.8	NA
rs285574	12	41916412	A	G	ancestry combined	0.328	-0.0157	0.0029	5.207e-08	0.3391	-0.0136	0.0025	3.433e-08	0.3685	-0.0079	0.0047	0.0957	0.5	NA
rs4726010	7	150948000	T	C	European-only	0.4799	0.0149	0.0027	3.399e-08	0.4361	0.0136	0.0024	1.438e-08	0.274	0.0087	0.0052	0.09578	0.1	NA
rs6661868	1	174076767	A	G	European-only	0.796	-0.0238	0.0033	8.249e-13	0.6875	-0.0182	0.0027	1.3e-11	0.4796	-0.0076	0.0046	0.09704	0.9	NA
rs10221489	19	18826975	T	C	European-only	0.3373	0.0267	0.0029	1.229e-20	0.4245	0.0219	0.0025	7.816e-19	0.6788	0.008	0.0049	0.09798	0.9	NA
rs2343506	1	162892924	A	C	European-only	0.4124	-0.0228	0.0027	1.043e-16	0.3796	-0.0198	0.0024	4.507e-16	0.2574	-0.0087	0.0053	0.09807	0.8	NA
rs204093	20	14734270	T	C	European-only	0.6718	-0.0156	0.0028	3.478e-08	0.603	-0.0135	0.0024	2.569e-08	0.4143	-0.0077	0.0047	0.09927	0.5	NA
rs1532607	3	181691750	T	G	European-only	0.2706	-0.0197	0.0031	1.287e-10	0.2888	-0.0164	0.0026	2.496e-10	0.3354	-0.0081	0.0049	0.1001	0.8	NA
rs10120210	9	95284982	T	G	European-only	0.4442	-0.0165	0.0027	1.325e-09	0.4045	-0.0147	0.0024	9.167e-10	0.2587	-0.0084	0.0052	0.1018	0.6	NA
rs56349703	19	13014489	A	G	European-only	0.6222	-0.0206	0.0028	9.755e-14	0.6587	-0.019	0.0025	7.226e-14	0.8536	-0.0105	0.0064	0.1019	0.6	NA
rs10026047	4	121727214	A	C	European-only	0.6871	-0.0162	0.0029	3.14e-08	0.6597	-0.0137	0.0025	2.939e-08	0.5918	-0.0075	0.0046	0.1047	0.5	NA
rs16948048	17	47440466	A	G	European-only	0.6279	0.0189	0.0028	8.378e-12	0.6623	0.0174	0.0025	5.312e-12	0.8358	0.01	0.0062	0.1049	0.4	NA
rs28710890	4	44516672	A	C	European-only	0.6589	-0.0183	0.0028	1.091e-10	0.6186	-0.0153	0.0024	2.346e-10	0.5127	-0.0074	0.0046	0.1063	0.7	NA
rs4864201	4	130731284	T	C	European-only	0.3533	-0.0221	0.0028	5.315e-15	0.4419	-0.0187	0.0025	2.823e-14	0.7204	-0.0081	0.005	0.109	0.8	NA
rs879620	16	4015729	T	C	European-only	0.6121	-0.0179	0.0031	1.108e-08	0.5329	-0.0148	0.0026	1.496e-08	0.3466	-0.0077	0.0048	0.1091	0.7	NA
rs7218986	17	30270478	A	T	ancestry combined	0.1543	0.0214	0.0041	1.641e-07	0.1451	0.0215	0.0039	4.355e-08	0.0346	0.0228	0.0142	0.1093	0	NA
rs61982230	14	26322864	A	C	European-only	0.7129	0.0224	0.0039	1.066e-08	0.7324	0.0178	0.0032	2.322e-08	0.7706	0.0088	0.0055	0.11	0.7	NA
rs1796287	7	157447793	A	C	European-only	0.5899	-0.0151	0.0027	3.294e-08	0.6089	-0.0133	0.0024	2.212e-08	0.6673	-0.0077	0.0048	0.1101	0.3	NA
rs6611574	23	56880652	T	C	European-only	0.2172	-0.0407	0.0036	5.17e-29	0.2302	-0.0355	0.0033	3.856e-27	0.2885	-0.0123	0.0077	0.1104	0.9	NA
rs772317776	12	89881935	T	TACA	European-only	0.4796	0.0198	0.003	3.335e-11	0.4978	0.0161	0.0025	1.33e-10	0.5406	0.0073	0.0046	0.1119	0.8	NA
rs11756746	6	84286477	A	G	European-only	0.2421	0.0249	0.0031	1.872e-15	0.2533	0.0203	0.0027	2.856e-14	0.2829	0.0081	0.0051	0.1127	0.9	NA
rs10797047	1	154149240	A	G	European-only	0.3922	-0.0201	0.0028	2.681e-13	0.429	-0.0167	0.0024	1.375e-12	0.5314	-0.0073	0.0046	0.1133	0.8	NA
rs1812706	2	17973097	A	C	ancestry combined	0.7013	0.0155	0.003	1.67e-07	0.6427	0.0154	0.0028	4.699e-08	0.0659	0.0146	0.0093	0.1136	0	NA
rs6733172	2	142360384	T	C	European-only	0.7831	-0.036	0.0032	1.685e-28	0.7614	-0.0279	0.0027	2.112e-24	0.7081	-0.0081	0.0051	0.1142	1	NA
rs72694395	14	24887024	A	G	ancestry combined	0.1273	0.022	0.0042	1.436e-07	0.1164	0.0213	0.0039	4.372e-08	0.0463	0.0168	0.0106	0.1156	0	NA
rs7750712	6	22565316	A	G	European-only	0.7599	0.023	0.0032	3.85e-13	0.7779	0.022	0.003	1.779e-13	0.9205	0.0139	0.0089	0.1182	0	NA
rs7822124	8	4574861	A	G	European-only	0.2238	0.0292	0.0042	1.97e-12	0.2127	0.0235	0.0035	1.449e-11	0.1864	0.01	0.0064	0.1184	0.9	NA
rs1952952	14	40916601	A	C	European-only	0.6033	0.0222	0.0027	3.695e-16	0.6191	0.0198	0.0025	1.03e-15	0.6878	0.0089	0.0057	0.1185	0.7	NA
rs7570255	2	16699432	T	G	European-only	0.3636	0.0164	0.0028	3.941e-09	0.4381	0.0142	0.0024	4.004e-09	0.6686	0.0076	0.0049	0.1214	0.5	NA
rs11095692	23	136442811	T	C	European-only	0.2155	-0.0342	0.0035	2.7e-22	0.2278	-0.0302	0.0032	3.12e-21	0.2849	-0.0117	0.0076	0.1222	0.8	NA
rs250722	5	76053020	A	T	European-only	0.8104	0.0194	0.0035	2.127e-08	0.7911	0.0112	0.0029	0.0001148	0.7459	-0.0081	0.0053	0.1249	0.9	NA
rs4924455	15	40633138	A	T	European-only	0.9221	-0.0295	0.0052	1.356e-08	0.6192	-0.0178	0.0036	5.905e-07	0.35	-0.0074	0.0049	0.1262	0.9	NA
rs2163413	2	226349200	A	G	European-only	0.8144	0.0246	0.0035	2.685e-12	0.7425	0.0185	0.0028	6.744e-11	0.6087	0.0072	0.0048	0.1301	0.9	NA
rs1163862	13	112174319	T	C	European-only	0.2878	0.0308	0.003	1.831e-25	0.2647	0.0269	0.0027	7.861e-24	0.1635	0.0094	0.0062	0.1305	0.9	NA
rs7133066	12	117360617	T	G	European-only	0.8557	0.0267	0.0041	1.182e-10	0.8211	0.0212	0.0034	6.532e-10	0.7458	0.0092	0.0061	0.131	0.8	NA
rs2494948	6	40550678	T	C	European-only	0.5063	-0.0145	0.0027	4.704e-08	0.5542	-0.0132	0.0024	2.78e-08	0.7374	-0.0079	0.0052	0.1312	0.3	NA
rs1590869	8	132028476	A	T	European-only	0.4518	0.0253	0.0027	9.886e-21	0.5001	0.0209	0.0024	7.361e-19	0.6517	0.0072	0.0048	0.1331	0.9	NA
rs1422030	5	168730829	A	G	European-only	0.7869	-0.0318	0.0033	1.998e-22	0.8031	-0.0295	0.0031	4.867e-22	0.9189	-0.0131	0.0087	0.1333	0.8	NA
rs12112877	7	106941324	T	C	European-only	0.7087	-0.0209	0.0029	1.03e-12	0.7134	-0.0176	0.0025	4.234e-12	0.7277	-0.0077	0.0051	0.1341	0.8	NA
rs11988314	8	140652483	A	T	European-only	0.1787	0.0418	0.0035	1.989e-32	0.1993	0.0317	0.003	6.831e-27	0.2475	0.008	0.0054	0.1358	1	NA
rs6484408	11	28899164	A	G	European-only	0.2733	-0.025	0.0031	3.269e-16	0.3831	-0.0197	0.0026	1.802e-14	0.6418	-0.0071	0.0047	0.136	0.9	NA
rs2378100	9	80513323	T	C	European-only	0.5681	-0.0188	0.0027	2.166e-12	0.5017	-0.0168	0.0024	3.453e-12	0.2227	-0.0081	0.0055	0.1389	0.6	NA
rs138354	22	41272143	T	C	European-only	0.4712	-0.0183	0.0027	1.369e-11	0.5318	-0.0164	0.0024	1.781e-11	0.7899	-0.0082	0.0056	0.1391	0.6	NA
rs78575685	20	18321965	A	G	European-only	0.9255	0.0393	0.0051	1.557e-14	0.9096	0.0295	0.0042	1.271e-12	0.879	0.0105	0.0071	0.1391	0.9	NA
rs13268763	8	65115733	T	C	European-only	0.2489	0.0231	0.0031	1.095e-13	0.3726	0.0185	0.0026	1.664e-12	0.6799	0.0072	0.0049	0.1431	0.9	NA
rs2428493	6	31329135	A	C	European-only	0.4042	0.0276	0.0028	3.165e-22	0.3914	0.0195	0.0025	6.107e-15	0.3487	-0.0076	0.0052	0.1455	1	NA
rs35748167	18	58037433	C	G	European-only	0.0253	0.0526	0.0094	2.527e-08	0.0254	0.0441	0.008	3.803e-08	0.0256	0.0221	0.0152	0.1458	0.7	NA
rs7072571	10	71380093	A	G	European-only	0.7851	0.0212	0.0036	3.721e-09	0.7762	0.0196	0.0033	2.338e-09	0.7322	0.0116	0.008	0.1483	0	NA
rs1187331	9	87272030	A	G	European-only	0.5967	-0.0172	0.0027	2.823e-10	0.5971	-0.0146	0.0024	6.793e-10	0.5984	-0.0067	0.0047	0.1485	0.7	NA
rs1118268	6	38213091	C	G	European-only	0.6066	-0.0167	0.0027	1.097e-09	0.6102	-0.0142	0.0024	2.057e-09	0.6208	-0.0068	0.0047	0.1495	0.7	NA
rs4266671	8	4829193	A	G	European-only	0.6304	0.0345	0.0028	1.944e-35	0.657	0.0324	0.0026	1.368e-34	0.913	0.0124	0.0086	0.15	0.8	NA
rs16867326	2	181379902	T	C	European-only	0.0982	-0.0263	0.0045	4.675e-09	0.1039	-0.0217	0.0038	1.071e-08	0.1179	-0.0102	0.0071	0.1507	0.7	NA
rs12056669	8	53157689	T	G	European-only	0.1824	0.032	0.0035	6.597e-20	0.1695	0.0301	0.0033	8.957e-20	0.0618	0.0145	0.0101	0.1508	0.6	NA
rs9689583	6	43202088	A	G	European-only	0.3922	-0.0197	0.0028	3.29e-12	0.4079	-0.0161	0.0024	2.326e-11	0.4496	-0.0066	0.0046	0.1509	0.8	NA
rs9298735	9	1578497	T	C	European-only	0.4085	0.0243	0.0027	3.252e-19	0.3723	0.0211	0.0024	4.244e-18	0.2232	0.0079	0.0055	0.1514	0.8	NA
rs472594	1	228601638	T	C	European-only	0.7851	-0.0209	0.0038	4.357e-08	0.6749	-0.0151	0.0029	2.861e-07	0.5143	-0.0066	0.0046	0.1518	0.8	NA
rs7559294	2	208908682	C	G	European-only	0.729	0.019	0.003	3.385e-10	0.6618	0.0152	0.0025	1.681e-09	0.5055	0.0065	0.0046	0.1536	0.8	NA
rs13319205	3	47800216	A	T	ancestry combined	0.2921	-0.0184	0.0031	2.487e-09	0.2663	-0.0169	0.0028	1.807e-09	0.1454	-0.0096	0.0067	0.1551	0.1	NA
rs2327461	6	11926263	T	C	European-only	0.528	0.0188	0.0027	5.368e-12	0.5032	0.0159	0.0024	1.991e-11	0.4262	0.0069	0.0048	0.1563	0.8	NA
rs11142743	9	73847224	T	C	European-only	0.7403	0.0289	0.003	2.3e-21	0.7143	0.0223	0.0026	2.332e-18	0.6525	0.0067	0.0047	0.1582	0.9	NA
rs1862794	16	84750595	T	C	European-only	0.5723	-0.0182	0.0028	4.245e-11	0.5972	-0.0179	0.0027	1.611e-11	0.9447	-0.0146	0.0103	0.1583	0	NA
rs2811218	1	98027316	A	G	ancestry combined	0.2003	-0.0179	0.0034	1.052e-07	0.1841	-0.0171	0.0031	4.764e-08	0.0802	-0.0119	0.0085	0.1592	0	NA
rs13081718	3	87346420	A	G	European-only	0.5683	-0.0184	0.0027	1.669e-11	0.5572	-0.0153	0.0023	8.047e-11	0.5259	-0.0064	0.0046	0.1599	0.8	NA
rs7931300	11	77719808	C	G	European-only	0.3278	-0.0219	0.003	2.355e-13	0.4194	-0.0139	0.0025	4.282e-08	0.655	0.0067	0.0048	0.1623	1	NA
rs4678416	3	138092747	A	G	European-only	0.812	0.0201	0.0036	2.244e-08	0.8251	0.0196	0.0034	8.905e-09	0.9479	0.0154	0.011	0.1625	0	NA
rs1048500	12	5021228	T	C	European-only	0.5156	0.0164	0.0027	2.067e-09	0.4839	0.014	0.0024	3.654e-09	0.3859	0.0067	0.0048	0.1632	0.6	NA
rs8108431	19	9996687	T	C	European-only	0.6247	0.0437	0.0028	1.695e-56	0.6319	0.0334	0.0025	1.11e-41	0.6606	-0.0077	0.0055	0.1638	1	NA
rs2938001	10	126720288	T	C	European-only	0.4702	0.0178	0.0027	4.658e-11	0.4883	0.0148	0.0023	1.888e-10	0.541	0.0063	0.0046	0.1654	0.8	NA
rs11656000	17	42742525	T	C	European-only	0.8526	0.0255	0.0038	2.526e-11	0.864	0.0194	0.0035	2.809e-08	0.9232	-0.012	0.0087	0.1658	0.9	NA
rs601729	7	105277116	C	G	European-only	0.9578	0.0379	0.0069	4.77e-08	0.8895	0.0216	0.0046	2.994e-06	0.835	0.0086	0.0062	0.1665	0.9	NA
rs80054503	1	72900406	T	C	ancestry combined	0.8556	-0.0343	0.0055	4.533e-10	0.8651	-0.0338	0.0053	1.815e-10	0.982	-0.0269	0.0194	0.167	0	NA
rs6753809	2	29171177	A	G	European-only	0.5165	-0.0215	0.0031	2.421e-12	0.571	-0.0199	0.0028	2.452e-12	0.897	-0.0103	0.0075	0.1688	0.5	NA
rs11733954	4	32226664	A	G	European-only	0.3408	-0.0167	0.0028	3.284e-09	0.3233	-0.0145	0.0025	4.606e-09	0.264	-0.0072	0.0052	0.169	0.7	NA
rs34311402	1	90698713	A	G	European-only	0.2111	0.0198	0.0033	2.293e-09	0.2027	0.0132	0.0029	4.965e-06	0.1753	-0.0083	0.006	0.1702	0.9	NA
rs882609	19	58991479	A	G	European-only	0.4613	0.022	0.0027	1.693e-16	0.4227	0.0186	0.0024	2.554e-15	0.2875	0.0068	0.005	0.1746	0.8	NA
rs705144	10	125225513	T	C	European-only	0.4902	-0.0165	0.0027	6.196e-10	0.53	-0.0139	0.0025	4.497e-08	0.9143	0.0113	0.0083	0.1749	0.9	NA
rs8025790	15	68076399	T	G	European-only	0.224	0.0434	0.0032	5.236e-42	0.3506	0.0317	0.0026	3.7e-33	0.6245	0.0064	0.0047	0.1757	1	NA
rs7517340	1	243710190	T	C	European-only	0.1878	-0.0257	0.0035	1.155e-13	0.1972	-0.0205	0.0029	2.596e-12	0.221	-0.0074	0.0055	0.1792	0.9	NA
rs9291909	5	51215757	T	C	European-only	0.2004	-0.0201	0.0034	2.676e-09	0.3078	-0.0152	0.0027	2.384e-08	0.5071	-0.0061	0.0046	0.1793	0.8	NA
rs11678561	2	164539038	C	G	European-only	0.7273	0.0293	0.003	2.613e-22	0.6596	0.0223	0.0025	8.427e-19	0.5016	0.0061	0.0046	0.1798	0.9	NA
rs7983267	13	33380905	T	C	European-only	0.451	0.0174	0.0027	7.638e-11	0.4058	0.016	0.0025	7.443e-11	0.1548	0.0084	0.0063	0.1819	0.4	NA
rs1379871	23	31854782	C	G	European-only	0.334	-0.0206	0.0031	2.788e-11	0.3829	-0.0192	0.0029	2.38e-11	0.6948	-0.0104	0.0078	0.1823	0.4	NA
rs3074817	4	115140634	T	TAG	European-only	0.2748	-0.0185	0.0031	3.209e-09	0.3076	-0.0147	0.0026	1.502e-08	0.3819	-0.0062	0.0047	0.1827	0.8	NA
rs11619721	13	112082513	T	G	European-only	0.0883	-0.0419	0.0049	2.391e-17	0.088	-0.0413	0.0049	5.28e-17	0.0024	0.1118	0.084	0.1834	0.7	NA
rs222440	6	52946320	T	C	European-only	0.1819	-0.0279	0.0035	1.256e-15	0.1679	-0.0254	0.0032	2.93e-15	0.0868	-0.0111	0.0084	0.184	0.7	NA
rs12403609	1	150676485	T	C	European-only	0.492	0.0176	0.0027	5.098e-11	0.5062	0.0147	0.0023	2.24e-10	0.5479	0.0061	0.0046	0.1854	0.8	NA
rs12991919	2	44995766	A	G	European-only	0.373	-0.0225	0.0028	6.869e-16	0.3416	-0.0211	0.0026	8.462e-16	0.095	-0.0103	0.0078	0.186	0.6	NA
rs56927240	9	109148074	T	C	European-only	0.2008	-0.0518	0.0042	1.993e-35	0.354	-0.0412	0.0036	3.694e-30	0.8109	-0.0095	0.0072	0.1882	1	NA
rs62155874	2	105973094	A	G	ancestry combined	0.8769	0.0296	0.0041	3.601e-13	0.8836	0.0289	0.0039	1.832e-13	0.9752	0.0198	0.0151	0.1893	0	NA
rs2415168	15	73109629	A	G	European-only	0.7479	-0.0188	0.0031	1.858e-09	0.6295	-0.0111	0.0026	1.981e-05	0.3635	0.0062	0.0047	0.1927	0.9	NA
rs7313797	12	109896165	T	C	European-only	0.556	-0.0217	0.0027	4.814e-16	0.5848	-0.0182	0.0023	8.993e-15	0.682	-0.0064	0.0049	0.1928	0.9	NA
rs2936550	12	47870741	A	G	European-only	0.875	-0.0412	0.004	1.282e-24	0.8813	-0.04	0.0039	1.221e-24	0.9789	-0.0206	0.0159	0.1943	0.3	NA
rs112062538	23	8912815	T	C	European-only	0.7348	-0.0389	0.0033	1.233e-32	0.736	-0.0348	0.003	1.267e-30	0.7433	-0.0104	0.008	0.1947	0.9	NA
rs56269858	8	5688985	C	G	European-only	0.6099	0.0152	0.0028	3.203e-08	0.6454	0.0119	0.0026	3.174e-06	0.8682	-0.0089	0.0069	0.195	0.9	NA
rs9475651	6	56149855	A	G	European-only	0.3627	0.018	0.0028	1.571e-10	0.3371	0.0155	0.0027	9.563e-09	0.0642	-0.0119	0.0092	0.1975	0.9	NA
rs2237460	7	50729511	T	C	European-only	0.3336	-0.0167	0.0028	4.805e-09	0.3795	-0.0136	0.0024	1.682e-08	0.4995	-0.0058	0.0046	0.2031	0.7	NA
rs7540258	1	151008852	A	G	ancestry combined	0.0951	-0.0267	0.0046	6.595e-09	0.0921	-0.0232	0.0041	1.106e-08	0.0814	-0.0109	0.0086	0.2045	0.6	NA
rs66461782	1	71533287	A	T	European-only	0.7292	-0.0208	0.003	4.714e-12	0.6144	-0.0171	0.0026	4.043e-11	0.2847	-0.0065	0.0051	0.2053	0.8	NA
rs4701140	5	179034260	A	G	European-only	0.5056	0.0205	0.0028	1.026e-13	0.5604	0.0178	0.0025	5.483e-13	0.7791	0.0069	0.0055	0.2056	0.8	NA
rs6040967	20	11874099	T	C	European-only	0.3711	0.0184	0.0028	4.383e-11	0.3377	0.0163	0.0025	8.962e-11	0.1941	0.0073	0.0058	0.2062	0.6	NA
rs2520096	9	136919416	A	G	European-only	0.7101	-0.0197	0.003	3.089e-11	0.6169	-0.0126	0.0025	6.021e-07	0.3734	0.006	0.0048	0.2068	0.9	NA
rs5915285	23	50355673	T	C	European-only	0.381	-0.0243	0.0031	2.041e-15	0.3644	-0.0227	0.0029	3.007e-15	0.2394	-0.0106	0.0084	0.2091	0.6	NA
rs28858464	4	45884164	T	C	European-only	0.3034	-0.0225	0.0029	1.734e-14	0.2893	-0.0221	0.0029	9.007e-15	0.037	-0.0156	0.0124	0.2103	0	NA
rs12868962	13	42763814	A	T	European-only	0.8819	-0.0323	0.0042	1.257e-14	0.7298	-0.0224	0.0033	9.146e-12	0.4868	-0.0066	0.0053	0.2104	0.9	NA
rs7178532	15	23794517	A	G	European-only	0.6876	0.0381	0.0029	1.184e-39	0.7067	0.0286	0.0026	8.328e-29	0.7786	-0.007	0.0056	0.2118	1	NA
rs5974715	23	137071305	A	G	European-only	0.6022	-0.0229	0.003	1.516e-14	0.5931	-0.0208	0.0027	3.646e-14	0.5414	-0.0089	0.0071	0.2118	0.7	NA
rs42240	16	6538214	T	C	European-only	0.312	-0.0236	0.0029	4.445e-16	0.2923	-0.0227	0.0028	3.659e-16	0.0587	-0.0124	0.01	0.2121	0.2	NA
rs11739351	5	138311742	A	G	European-only	0.6544	-0.0231	0.0028	5.998e-16	0.6862	-0.0209	0.0026	1.827e-15	0.8728	-0.0086	0.0069	0.2133	0.7	NA
rs72919397	2	174747988	T	C	European-only	0.3438	-0.0198	0.0028	3.636e-12	0.3324	-0.0197	0.0028	1.674e-12	0.0275	-0.0182	0.0147	0.2166	0	NA
rs12127887	1	7033885	C	G	European-only	0.6761	-0.0207	0.0029	6.82e-13	0.6108	-0.0165	0.0024	1.521e-11	0.4441	-0.0057	0.0046	0.2168	0.8	NA
rs12360525	10	134289214	A	T	European-only	0.4996	-0.0198	0.0027	3.145e-13	0.5454	-0.0186	0.0026	3.475e-13	0.8948	-0.0093	0.0075	0.2172	0.4	NA
rs72764837	5	72283936	C	G	European-only	0.8454	0.0248	0.0039	3.486e-10	0.85	0.0227	0.0039	3.884e-09	0.9537	-0.0231	0.0188	0.2188	0.8	NA
rs6466258	7	78143956	A	T	European-only	0.5696	-0.0195	0.0028	2.514e-12	0.546	-0.0158	0.0024	3.627e-11	0.482	-0.0056	0.0046	0.221	0.8	NA
rs117967773	20	32288264	A	G	European-only	0.1775	0.02	0.0035	1.498e-08	0.305	0.0147	0.0028	1.549e-07	0.5217	0.0057	0.0046	0.2215	0.8	NA
rs3829849	9	129390800	T	C	European-only	0.3643	-0.0159	0.0028	1.728e-08	0.3327	-0.0151	0.0026	1.141e-08	0.1089	-0.0092	0.0075	0.2218	0	NA
rs7751982	6	165956256	A	G	European-only	0.7024	0.0175	0.003	7.068e-09	0.6141	0.0141	0.0025	3.106e-08	0.4012	0.0058	0.0047	0.2231	0.8	NA
rs4247450	3	107624530	A	C	European-only	0.3128	-0.0157	0.0029	3.984e-08	0.3006	-0.0143	0.0028	3.104e-07	0.0346	0.0162	0.0134	0.2268	0.8	NA
rs60090539	3	177386848	T	C	European-only	0.8869	-0.0254	0.0046	2.564e-08	0.8088	-0.0169	0.0034	7.033e-07	0.7112	-0.0062	0.0051	0.228	0.9	NA
rs11593282	10	88004136	T	C	European-only	0.1469	-0.0281	0.0038	1.149e-13	0.1359	-0.0257	0.0035	2.41e-13	0.0697	-0.0111	0.0093	0.2288	0.7	NA
rs62009090	15	77837055	T	G	European-only	0.3043	0.024	0.0029	1.455e-16	0.3769	0.0187	0.0025	2.438e-14	0.5596	0.0055	0.0046	0.2347	0.9	NA
rs10836045	11	33289966	A	T	European-only	0.6673	0.0169	0.0029	3.223e-09	0.6533	0.0139	0.0024	1.374e-08	0.6155	0.0056	0.0047	0.2373	0.7	NA
rs6080682	20	17388388	A	G	European-only	0.2787	-0.0183	0.003	7.434e-10	0.3392	-0.0145	0.0025	6.372e-09	0.4837	-0.0054	0.0046	0.2406	0.8	NA
rs2186643	11	63878074	A	G	European-only	0.4783	0.0167	0.0027	9.445e-10	0.4316	0.0156	0.0025	9.299e-10	0.1236	0.0081	0.007	0.2436	0.3	NA
rs4903300	14	75735859	A	G	European-only	0.7152	0.0173	0.003	4.909e-09	0.6558	0.0138	0.0025	2.936e-08	0.5118	0.0053	0.0046	0.2442	0.8	NA
rs11071027	15	54364761	A	C	European-only	0.3891	0.023	0.0028	9.048e-17	0.425	0.0183	0.0024	1.131e-14	0.5246	0.0053	0.0046	0.2455	0.9	NA
rs7239114	18	45921214	A	G	European-only	0.5455	-0.0215	0.0031	4.016e-12	0.48	-0.0195	0.0028	7.869e-12	0.1156	-0.0085	0.0073	0.2456	0.7	NA
rs582780	3	172121443	A	G	European-only	0.5759	0.0261	0.0028	2.914e-21	0.5294	0.0246	0.0026	8.054e-21	0.0891	0.0098	0.0085	0.2491	0.6	NA
rs10470983	4	106034941	A	G	ancestry combined	0.4711	0.0186	0.0027	2.666e-12	0.4366	0.0178	0.0025	2.231e-12	0.0848	0.0098	0.0085	0.25	0	NA
rs7327861	13	74676361	A	G	European-only	0.8667	0.0338	0.004	5.687e-17	0.8737	0.0324	0.0039	6.226e-17	0.9582	0.016	0.014	0.2509	0.3	NA
rs13070445	3	71767000	T	C	European-only	0.856	0.0245	0.0038	1.632e-10	0.8665	0.0224	0.0035	2.304e-10	0.9271	0.0105	0.0092	0.251	0.5	NA
rs2106410	12	111631946	T	G	European-only	0.809	0.0231	0.0036	1.693e-10	0.7041	0.0177	0.003	3.314e-09	0.4781	0.006	0.0053	0.2528	0.9	NA
rs9394003	6	30315210	A	G	European-only	0.7751	0.0231	0.0034	8.546e-12	0.6949	0.0176	0.0028	3.053e-10	0.5194	0.0057	0.005	0.2547	0.9	NA
rs17564430	11	115043574	T	G	European-only	0.7419	-0.0331	0.0031	2.361e-27	0.7569	-0.0247	0.0027	8.927e-20	0.813	0.0067	0.0059	0.2558	1	NA
rs2988014	9	36980995	T	C	European-only	0.5755	0.0156	0.0027	9.856e-09	0.5192	0.0131	0.0024	3.021e-08	0.3449	0.0054	0.0048	0.2581	0.7	NA
rs11165924	1	98375448	A	G	ancestry combined	0.6752	0.0252	0.0033	3.522e-14	0.7098	0.0226	0.0031	1.418e-13	0.8901	0.0086	0.0076	0.2598	0.7	NA
rs10852985	17	54534634	A	G	European-only	0.7249	-0.0184	0.003	1.505e-09	0.7419	-0.0179	0.0029	9.272e-10	0.9479	-0.012	0.0106	0.2606	0	NA
rs72734675	15	78535287	A	G	European-only	0.2695	-0.0175	0.003	5.795e-09	0.2525	-0.0153	0.0027	1.237e-08	0.1874	-0.0066	0.0059	0.2619	0.6	NA
rs2054760	4	153500893	A	G	European-only	0.3213	0.0163	0.0029	1.831e-08	0.3626	0.0131	0.0024	8.06e-08	0.4672	0.0052	0.0046	0.2666	0.7	NA
rs28624558	8	57802716	T	G	European-only	0.3801	-0.0187	0.0028	3.399e-11	0.3493	-0.0176	0.0027	3.565e-11	0.1011	-0.0089	0.008	0.2667	0.3	NA
rs7431217	3	68595634	T	C	European-only	0.4085	0.0186	0.0027	1.006e-11	0.4222	0.0152	0.0024	1.203e-10	0.4624	0.0052	0.0047	0.2678	0.8	NA
rs1106995	4	60208272	T	G	European-only	0.7079	-0.0187	0.003	3.211e-10	0.6954	-0.015	0.0025	2.885e-09	0.6629	-0.0054	0.0048	0.2687	0.8	NA
rs12517283	5	135684775	A	T	European-only	0.6126	0.0172	0.0027	3.219e-10	0.641	0.0147	0.0024	1.158e-09	0.744	0.0058	0.0052	0.2692	0.7	NA
rs11402610	10	2712355	A	G	European-only	0.895	0.0273	0.0046	3.86e-09	0.8276	0.018	0.0035	2.556e-07	0.7395	0.0058	0.0053	0.2701	0.9	NA
rs11886864	2	220156531	A	G	European-only	0.8362	-0.0213	0.0037	5.086e-09	0.849	-0.02	0.0034	4.872e-09	0.9371	-0.0105	0.0096	0.2719	0	NA
rs1475173	1	96993374	A	C	European-only	0.2543	-0.0241	0.0031	7.752e-15	0.232	-0.0216	0.0028	3.384e-14	0.1083	-0.008	0.0073	0.2727	0.8	NA
rs3008484	14	84898489	T	G	European-only	0.6419	-0.0168	0.0029	4.93e-09	0.6664	-0.0143	0.0025	1.488e-08	0.7495	-0.0058	0.0053	0.273	0.7	NA
rs7148564	14	23823913	A	T	European-only	0.163	-0.0241	0.0037	5.088e-11	0.1505	-0.0224	0.0034	6.577e-11	0.0638	-0.0106	0.0097	0.2747	0.3	NA
rs17141778	7	70045561	C	G	European-only	0.4207	-0.0172	0.0028	1.09e-09	0.4688	-0.0151	0.0025	2.469e-09	0.6716	-0.0064	0.0058	0.2757	0.6	NA
rs56794017	9	122655534	A	G	European-only	0.4003	0.0162	0.0029	1.392e-08	0.4778	0.0139	0.0025	3.507e-08	0.7446	0.0058	0.0053	0.2764	0.7	NA
rs2695165	15	42073397	T	C	European-only	0.4998	0.0184	0.0027	7.019e-12	0.5511	0.0146	0.0025	3.415e-09	0.8439	-0.0069	0.0064	0.2767	0.9	NA
rs2837744	21	41982026	A	G	European-only	0.2298	-0.0187	0.0032	4.803e-09	0.2394	-0.0151	0.0027	3.018e-08	0.265	-0.0055	0.0052	0.2844	0.8	NA
rs12811098	12	13949369	T	C	European-only	0.1008	0.0261	0.0044	4.282e-09	0.1264	0.0191	0.0036	8.644e-08	0.1729	0.0064	0.006	0.2866	0.9	NA
rs13078875	3	23097388	T	C	European-only	0.3265	0.0198	0.0028	3.119e-12	0.319	0.0198	0.0028	1.758e-12	0.0191	0.0191	0.018	0.2886	0	NA
rs2896652	11	22790693	T	G	European-only	0.6039	-0.0192	0.0027	1.916e-12	0.5529	-0.0155	0.0023	4.07e-11	0.4072	-0.0049	0.0046	0.2897	0.8	NA
rs11769905	7	90960908	A	G	European-only	0.3836	0.0177	0.0028	1.335e-10	0.354	0.0151	0.0024	6.219e-10	0.245	0.0056	0.0053	0.2925	0.8	NA
rs10691892	5	141691648	G	GAA	European-only	0.1766	-0.0256	0.0037	4.507e-12	0.1623	-0.0238	0.0035	7.218e-12	0.0598	-0.0105	0.0099	0.2931	0.5	NA
rs2498008	10	86606324	T	C	European-only	0.4877	-0.0149	0.0027	2.377e-08	0.4682	-0.0124	0.0023	8.751e-08	0.4105	-0.0048	0.0046	0.2958	0.7	NA
rs10043775	5	147805120	T	C	European-only	0.7313	-0.0197	0.0031	2.264e-10	0.7502	-0.0168	0.0028	1.11e-09	0.8182	-0.0061	0.0059	0.2964	0.8	NA
rs2738589	16	78680760	A	G	European-only	0.4429	0.0182	0.0027	2.343e-11	0.4534	0.0147	0.0023	3.386e-10	0.4834	0.0048	0.0046	0.2966	0.8	NA
rs17725446	12	72670302	T	C	European-only	0.1615	0.0214	0.0037	7.653e-09	0.1493	0.02	0.0035	8.046e-09	0.0635	0.0101	0.0098	0.3031	0	NA
rs2650725	10	63272541	A	G	European-only	0.1603	0.0253	0.0036	3.316e-12	0.2834	0.0138	0.0028	1.325e-06	0.4813	-0.0047	0.0046	0.3044	1	NA
rs12154758	7	93097231	A	G	European-only	0.5266	0.0171	0.0027	1.53e-10	0.5473	0.0141	0.0023	1.342e-09	0.6115	0.0047	0.0047	0.3203	0.8	NA
rs298088	5	58994526	A	G	European-only	0.2698	0.0253	0.003	3.187e-17	0.25	0.0218	0.0027	8.161e-16	0.1621	0.0063	0.0063	0.3207	0.9	NA
rs747528	12	14659441	A	G	European-only	0.523	-0.0167	0.0028	1.989e-09	0.4924	-0.0116	0.0024	1.896e-06	0.3934	0.0049	0.005	0.3215	0.9	NA
rs807293	16	74226221	T	C	European-only	0.6315	-0.0164	0.0028	8.197e-09	0.5918	-0.0106	0.0024	1.128e-05	0.4879	0.0045	0.0046	0.3221	0.9	NA
rs10975933	9	6954557	C	G	European-only	0.6594	-0.0185	0.0028	4.993e-11	0.5803	-0.015	0.0024	7.071e-10	0.3499	-0.0047	0.0048	0.323	0.8	NA
rs7582977	2	175205513	T	C	European-only	0.9098	-0.0322	0.0048	2.272e-11	0.9161	-0.0302	0.0045	3.034e-11	0.9688	-0.0138	0.014	0.3233	0.3	NA
rs1548988	8	113194305	A	G	European-only	0.5202	-0.0149	0.0027	2.405e-08	0.4641	-0.0107	0.0024	6.237e-06	0.2505	0.0051	0.0052	0.3275	0.9	NA
rs159755	5	36995205	A	T	European-only	0.4396	0.0151	0.0027	1.97e-08	0.4514	0.0124	0.0023	9.685e-08	0.4861	0.0044	0.0046	0.3318	0.7	NA
rs4756961	11	18757355	A	G	European-only	0.5047	-0.0194	0.0028	2.516e-12	0.5244	-0.0157	0.0024	6.004e-11	0.5834	-0.0046	0.0048	0.332	0.8	NA
rs5801963	12	132412187	A	AG	European-only	0.2645	-0.0258	0.0032	1.013e-15	0.381	-0.0194	0.0027	4.525e-13	0.6525	-0.0047	0.0049	0.3337	0.9	NA
rs12126422	1	7764413	T	C	European-only	0.1966	0.0233	0.0035	2.421e-11	0.1839	0.0201	0.0031	1.401e-10	0.1311	0.0068	0.0071	0.3353	0.7	NA
rs876383	15	74333413	A	G	European-only	0.4462	0.0238	0.0028	7.612e-18	0.4322	0.0165	0.0024	4.236e-12	0.3918	-0.0045	0.0047	0.3367	1	NA
rs10770561	12	19999041	T	C	European-only	0.2905	0.017	0.0029	7.111e-09	0.3415	0.0133	0.0025	6.883e-08	0.4669	0.0044	0.0046	0.3377	0.8	NA
rs11669624	19	18230886	A	G	European-only	0.5451	0.0221	0.0027	1.174e-16	0.5744	0.0181	0.0023	1.035e-14	0.6732	0.0047	0.0049	0.3395	0.9	NA
rs6715061	2	65590336	A	G	European-only	0.3303	0.0183	0.0028	1.072e-10	0.421	0.015	0.0025	1.137e-09	0.7025	0.0048	0.005	0.3417	0.8	NA
rs1377241	2	50406954	A	G	European-only	0.4825	-0.0164	0.0027	6.796e-10	0.4439	-0.0138	0.0023	3.881e-09	0.3077	-0.0047	0.005	0.3418	0.7	NA
rs13043968	20	54830983	A	C	European-only	0.1089	-0.0397	0.0044	2.124e-19	0.101	-0.0359	0.0041	2.507e-18	0.0492	-0.0106	0.0113	0.3494	0.8	NA
rs9957320	18	56876430	T	G	European-only	0.1684	0.0213	0.0036	2.292e-09	0.1712	0.0172	0.0031	1.984e-08	0.1792	0.0056	0.006	0.3549	0.8	NA
rs66760320	6	43906255	T	C	European-only	0.2543	-0.0198	0.0031	1.881e-10	0.2428	-0.0165	0.0027	1.545e-09	0.204	-0.0053	0.0057	0.355	0.8	NA
rs6503863	17	56517034	A	G	European-only	0.4209	0.0153	0.0027	1.612e-08	0.4355	0.0103	0.0023	1.064e-05	0.4776	-0.0042	0.0046	0.3556	0.9	NA
rs78290111	22	42280064	T	TG	European-only	0.6416	-0.0204	0.0029	2.816e-12	0.5705	-0.0159	0.0025	1.369e-10	0.3858	-0.0043	0.0047	0.3654	0.9	NA
rs1010961	3	24254750	A	T	ancestry combined	0.4513	-0.0227	0.0027	2.246e-17	0.4246	-0.0163	0.0023	3.391e-12	0.3384	0.0044	0.0048	0.3691	1	NA
rs17035289	4	106048291	T	C	European-only	0.8315	0.0355	0.0036	7.762e-23	0.8258	0.0244	0.0031	2.351e-15	0.8106	-0.0053	0.0059	0.3704	1	NA
rs178803	17	16103426	T	C	European-only	0.5062	-0.0187	0.0028	1.355e-11	0.4638	-0.0176	0.0026	2.128e-11	0.0825	-0.0074	0.0083	0.3747	0.5	NA
rs9644251	8	144387833	A	T	European-only	0.3304	-0.0164	0.0029	2.269e-08	0.3227	-0.0133	0.0025	1.379e-07	0.3001	-0.0044	0.005	0.376	0.8	NA
rs2850917	18	74951322	C	G	European-only	0.3613	-0.0163	0.0028	5.13e-09	0.4235	-0.0141	0.0025	1.745e-08	0.6844	-0.005	0.0057	0.377	0.6	NA
rs55728546	5	52665592	T	C	European-only	0.3079	-0.0271	0.0029	1.389e-20	0.2979	-0.0266	0.0029	1.393e-20	0.0255	-0.0134	0.0152	0.3779	0	NA
rs506120	15	43802024	T	C	European-only	0.295	0.0198	0.0034	5.945e-09	0.3471	0.0142	0.0027	1.904e-07	0.4425	0.0041	0.0046	0.3782	0.9	NA
rs3101339	1	72748669	A	C	European-only	0.3929	0.0369	0.0027	2.572e-41	0.3653	0.0343	0.0026	2.341e-39	0.0731	0.0078	0.0089	0.3831	0.9	NA
rs4417546	16	49232459	T	C	European-only	0.764	0.0208	0.0031	3.855e-11	0.7738	0.0204	0.0031	3.12e-11	0.9709	0.0123	0.0141	0.3839	0	NA
rs34261027	3	52490391	A	G	ancestry combined	0.1867	0.0258	0.0035	7.496e-14	0.1787	0.0252	0.0034	7.208e-14	0.0257	0.0131	0.0151	0.3853	0	NA
rs9678602	2	230832789	T	C	European-only	0.3476	-0.0169	0.0028	2.297e-09	0.3217	-0.0144	0.0025	1.064e-08	0.2203	-0.0048	0.0056	0.3858	0.7	NA
rs10883553	10	102635475	A	C	European-only	0.4544	-0.0198	0.0027	3.1e-13	0.4139	-0.0182	0.0026	8.662e-13	0.1041	-0.0065	0.0075	0.3864	0.6	NA
rs9543516	13	74628712	T	C	European-only	0.3263	-0.028	0.0028	9.345e-23	0.2987	-0.0241	0.0026	1.411e-20	0.1636	-0.0054	0.0063	0.3877	0.9	NA
rs4909289	7	157954904	A	G	European-only	0.2636	0.0187	0.0031	9.321e-10	0.245	0.0161	0.0027	4.274e-09	0.1688	0.0054	0.0062	0.3897	0.8	NA
rs56163509	16	28864471	A	G	European-only	0.6056	0.0213	0.0028	7.059e-14	0.6458	0.0189	0.0026	4.868e-13	0.8682	0.0058	0.0067	0.3918	0.7	NA
rs2135385	18	62339722	A	G	European-only	0.7921	0.0201	0.0033	1.687e-09	0.7802	0.0131	0.0028	3.408e-06	0.7503	-0.0045	0.0053	0.3962	0.9	NA
rs6700152	1	191397516	A	G	European-only	0.3436	-0.0171	0.0029	2.084e-09	0.3391	-0.0138	0.0025	2.173e-08	0.3258	-0.0041	0.0049	0.3978	0.8	NA
rs11754747	6	141494602	T	C	European-only	0.254	-0.0178	0.0032	1.9e-08	0.2531	-0.0179	0.0032	1.501e-08	0.0142	-0.0447	0.0528	0.3981	0	NA
rs2441873	8	105329549	T	G	European-only	0.4129	0.0178	0.0028	1.248e-10	0.3755	0.0163	0.0026	2.785e-10	0.1209	0.0061	0.0072	0.3988	0.6	NA
rs9814387	3	1579312	A	G	European-only	0.3175	0.0182	0.0029	3.949e-10	0.3394	0.0142	0.0025	8.488e-09	0.3968	0.0039	0.0047	0.3996	0.8	NA
rs6533085	4	104281586	A	T	European-only	0.711	-0.0252	0.0029	1.148e-17	0.7302	-0.0189	0.0026	5.237e-13	0.8025	0.0048	0.0057	0.4015	1	NA
rs9648128	7	10253447	A	C	European-only	0.4207	0.0173	0.0027	1.792e-10	0.3828	0.0159	0.0025	4.002e-10	0.1238	0.0059	0.0071	0.4017	0.5	NA
rs5804250	13	66204127	C	CT	European-only	0.4191	-0.0207	0.0029	6.458e-13	0.4949	-0.0176	0.0026	8.628e-12	0.8145	-0.0049	0.0059	0.4018	0.8	NA
rs4129098	6	21531793	A	G	European-only	0.1431	0.0224	0.0038	5.965e-09	0.348	0.0158	0.0031	2.724e-07	0.7086	0.0042	0.0051	0.4047	0.9	NA
rs35604463	14	99712032	A	G	European-only	0.4386	0.022	0.0027	1.046e-15	0.416	0.0213	0.0027	1.393e-15	0.0453	0.0092	0.0111	0.4058	0.2	NA
rs111725614	9	96312237	T	G	European-only	0.0626	0.0471	0.0056	6.852e-17	0.0624	0.0472	0.0056	5.117e-17	0.0017	0.0773	0.0938	0.4096	0	NA
rs10832021	11	13324530	A	G	European-only	0.7115	-0.0472	0.0029	1.134e-57	0.6598	-0.0345	0.0025	4.448e-44	0.5336	-0.0038	0.0046	0.4098	1	NA
rs28521509	7	27762627	A	G	European-only	0.2224	-0.0233	0.0032	3.227e-13	0.2268	-0.0161	0.0028	4.912e-09	0.2392	0.0044	0.0054	0.4122	1	NA
rs73030940	3	19015826	C	G	European-only	0.8018	-0.0215	0.0035	7.27e-10	0.8131	-0.0207	0.0034	7.312e-10	0.9665	-0.0105	0.0128	0.4128	0	NA
rs10191141	2	77103474	T	C	European-only	0.2744	0.0165	0.003	3.402e-08	0.3876	0.0131	0.0025	2.758e-07	0.6931	0.004	0.0049	0.4168	0.8	NA
rs9388496	6	126785062	A	G	European-only	0.5398	0.041	0.0027	2.348e-53	0.5336	0.0407	0.0026	2.507e-53	0.0251	0.0195	0.024	0.4175	0	NA
rs4402316	11	84780098	C	G	European-only	0.2546	0.0298	0.0032	9.066e-21	0.2348	0.0258	0.003	1.05e-17	0.0701	-0.0074	0.0092	0.4211	0.9	NA
rs11048474	12	26499843	T	C	European-only	0.1749	0.0215	0.0036	1.637e-09	0.177	0.0146	0.0031	1.805e-06	0.1831	-0.0048	0.006	0.4219	0.9	NA
rs11197463	10	117627008	T	C	European-only	0.4296	0.02	0.0027	2.929e-13	0.3896	0.0169	0.0024	5.579e-12	0.2284	0.0044	0.0055	0.422	0.8	NA
rs6136820	20	19684630	A	G	European-only	0.458	-0.0262	0.0028	3.312e-21	0.4476	-0.02	0.0025	6.618e-16	0.4065	0.0044	0.0055	0.4221	1	NA
rs542811	9	14068315	A	T	European-only	0.8088	0.0189	0.0034	3.933e-08	0.8093	0.0187	0.0034	5.146e-08	0.9955	-0.0541	0.0676	0.4232	0.1	NA
rs10418638	19	54937344	T	C	European-only	0.3769	0.0184	0.0028	8.447e-11	0.3399	0.0159	0.0026	5.812e-10	0.1802	0.0047	0.0059	0.4243	0.7	NA
rs2836901	21	40499194	T	C	European-only	0.8558	-0.0282	0.004	1.096e-12	0.8651	-0.0232	0.0037	2.99e-10	0.9219	0.0078	0.0098	0.4253	0.9	NA
rs2430887	18	42964593	A	G	European-only	0.6003	-0.0157	0.0027	7.788e-09	0.6362	-0.0136	0.0025	2.836e-08	0.7944	-0.0045	0.0057	0.4299	0.6	NA
rs339526	19	40697061	T	C	European-only	0.2578	0.0175	0.0031	2.094e-08	0.2788	0.0136	0.0026	2.518e-07	0.3305	0.0039	0.0049	0.4327	0.8	NA
rs3810526	20	46365571	A	G	European-only	0.4003	-0.0185	0.0028	3.21e-11	0.3829	-0.013	0.0024	7.648e-08	0.3294	0.0039	0.0049	0.4341	0.9	NA
rs10739650	9	127323776	T	C	European-only	0.4913	0.0333	0.0027	6.348e-35	0.4808	0.0238	0.0023	1.364e-24	0.4504	-0.0036	0.0046	0.4343	1	NA
rs59543819	10	103754188	T	C	European-only	0.707	-0.0178	0.0029	1.346e-09	0.6169	-0.0138	0.0025	2.711e-08	0.3858	-0.0037	0.0047	0.4354	0.8	NA
rs2842008	1	163018644	C	G	European-only	0.0544	0.0431	0.0061	1.055e-12	0.1381	0.0223	0.0041	6.192e-08	0.2096	0.0044	0.0056	0.4374	1	NA
rs11767516	7	142524280	A	G	European-only	0.2502	0.0191	0.0031	6.236e-10	0.2291	0.0153	0.0028	7.446e-08	0.1147	-0.0055	0.0072	0.4434	0.9	NA
rs10810071	9	13992263	T	C	European-only	0.2462	-0.0173	0.0031	2.266e-08	0.2389	-0.0121	0.0027	6.937e-06	0.2159	0.0042	0.0055	0.4486	0.9	NA
rs10514865	5	58675538	A	C	European-only	0.8199	0.0217	0.0035	5.225e-10	0.835	0.0192	0.0032	1.99e-09	0.9144	0.0061	0.008	0.449	0.7	NA
rs2723065	2	65279414	A	G	European-only	0.6146	-0.0179	0.0027	5.644e-11	0.6287	-0.0128	0.0024	8.588e-08	0.674	0.0037	0.0049	0.4492	0.9	NA
rs71252828	8	60650247	T	TG	European-only	0.3057	0.0169	0.003	2.717e-08	0.2953	0.0159	0.003	1.101e-07	0.0252	-0.0117	0.0155	0.4514	0.7	NA
rs418015	5	66162002	C	G	European-only	0.6352	-0.0173	0.0029	1.853e-09	0.5451	-0.0142	0.0025	1.92e-08	0.2527	-0.0039	0.0052	0.4537	0.8	NA
rs7664704	4	159866176	A	G	European-only	0.3337	-0.0175	0.0029	1.462e-09	0.3037	-0.0139	0.0026	1.57e-07	0.1466	0.0049	0.0066	0.4544	0.9	NA
rs35092803	23	29461064	C	CA	European-only	0.4988	-0.0176	0.0032	4.833e-08	0.4695	-0.016	0.003	8.886e-08	0.2855	-0.0061	0.0081	0.4545	0.5	NA
rs141080753	5	167966122	C	CAG	European-only	0.6283	-0.0255	0.0029	1.025e-18	0.558	-0.019	0.0025	1.022e-13	0.3124	0.004	0.0054	0.4612	1	NA
rs6558506	8	1612581	A	G	European-only	0.6693	-0.0225	0.0029	6.961e-15	0.6682	-0.0173	0.0025	2.349e-12	0.6653	-0.0034	0.0047	0.468	0.9	NA
rs12692299	2	6336542	C	G	European-only	0.4949	0.0177	0.0028	4.109e-10	0.4496	0.0156	0.0026	1.752e-09	0.2104	0.0047	0.0065	0.4713	0.7	NA
rs6498815	16	61976545	T	C	European-only	0.3652	0.0158	0.0028	1.357e-08	0.3837	0.0125	0.0024	1.712e-07	0.4339	0.0033	0.0046	0.472	0.8	NA
rs2772175	13	21300712	A	T	European-only	0.3269	-0.0177	0.0029	6.219e-10	0.4186	-0.0124	0.0025	5.469e-07	0.6982	0.0036	0.005	0.4744	0.9	NA
rs515746	12	115118997	A	G	European-only	0.5255	0.0211	0.0028	2.824e-14	0.4897	0.0168	0.0024	3.102e-12	0.378	0.0035	0.0049	0.4774	0.9	NA
rs2070729	5	131819921	A	C	European-only	0.4422	-0.0156	0.0027	8.873e-09	0.4983	-0.0127	0.0024	8.616e-08	0.6735	-0.0034	0.0048	0.4801	0.8	NA
rs55782092	23	109682057	T	C	European-only	0.6036	0.0197	0.0031	3.441e-10	0.6094	0.0197	0.0031	2.689e-10	0.9713	0.0173	0.0247	0.4836	0	NA
rs1426029	3	139722955	T	C	European-only	0.7951	0.0187	0.0033	2.014e-08	0.7617	0.0148	0.0029	2.225e-07	0.667	0.0039	0.0056	0.4896	0.8	NA
rs651067	11	133762135	T	C	European-only	0.1436	0.0211	0.0038	2.716e-08	0.133	0.0168	0.0035	1.436e-06	0.0775	-0.006	0.0087	0.4941	0.9	NA
rs834233	1	150354276	A	G	European-only	0.3623	0.0225	0.0028	8.289e-16	0.3376	0.0168	0.0025	1.025e-11	0.2488	-0.0036	0.0053	0.4948	1	NA
rs10974832	9	4876772	A	C	European-only	0.5077	0.0165	0.0029	1.415e-08	0.4825	0.015	0.0028	1.05e-07	0.1117	-0.0076	0.0112	0.4954	0.8	NA
10:64916030_AT_A	10	64916030	A	AT	European-only	0.4828	0.0222	0.003	5.118e-14	0.4824	0.0175	0.0026	7.463e-12	0.4812	0.0034	0.0051	0.4971	0.9	NA
rs779486	6	69899753	A	G	European-only	0.4469	0.0161	0.0027	2.028e-09	0.4016	0.0129	0.0025	1.643e-07	0.1589	-0.0042	0.0062	0.504	0.9	NA
rs7809889	7	133734597	C	G	European-only	0.4511	-0.0186	0.0027	7.603e-12	0.462	-0.0146	0.0023	4.845e-10	0.493	-0.003	0.0046	0.5145	0.9	NA
rs3778268	6	73893197	T	C	European-only	0.7729	-0.0191	0.0032	3.981e-09	0.7467	-0.0123	0.0027	5.511e-06	0.6873	0.0032	0.0049	0.5168	0.9	NA
rs76967117	6	34603691	A	G	European-only	0.1177	0.0247	0.0042	2.699e-09	0.1145	0.0244	0.0041	2.381e-09	0.0133	0.015	0.0234	0.5194	0	NA
rs7781714	7	23593479	A	G	European-only	0.4832	-0.0173	0.0027	1.31e-10	0.5043	-0.0137	0.0023	4.304e-09	0.5655	-0.003	0.0046	0.5205	0.8	NA
rs2532718	10	117480864	T	C	European-only	0.424	0.0259	0.0027	1.441e-21	0.399	0.0246	0.0026	6.674e-21	0.0524	0.0065	0.0101	0.5208	0.7	NA
rs75865921	1	165568306	A	T	European-only	0.9398	0.0369	0.0056	6.493e-11	0.944	0.0342	0.0054	1.628e-10	0.9809	0.0107	0.0167	0.5213	0.5	NA
rs6580012	5	140222641	A	G	European-only	0.5263	0.016	0.0028	1.312e-08	0.5149	0.0129	0.0025	1.378e-07	0.4789	0.0032	0.005	0.5252	0.8	NA
rs2374735	7	94141226	A	G	European-only	0.4158	-0.0229	0.0027	4.875e-17	0.3836	-0.0185	0.0024	1.314e-14	0.2711	-0.0033	0.0051	0.5258	0.9	NA
rs4979328	9	116788414	T	C	European-only	0.7464	0.0178	0.0031	1.318e-08	0.7539	0.0127	0.0027	3.291e-06	0.7776	-0.0035	0.0056	0.5277	0.9	NA
rs1057865	15	70345626	T	C	European-only	0.4515	0.015	0.0027	3.562e-08	0.4081	0.0126	0.0024	1.918e-07	0.2366	0.0034	0.0054	0.5287	0.8	NA
rs8007299	14	78428671	A	G	European-only	0.4607	0.0241	0.0027	4.704e-19	0.5203	0.0209	0.0025	3.513e-17	0.8341	0.0039	0.0062	0.5333	0.9	NA
rs34185898	4	162059871	T	G	European-only	0.2264	-0.0213	0.0032	2.334e-11	0.2082	-0.0193	0.003	9.305e-11	0.0789	-0.0053	0.0085	0.5336	0.6	NA
rs62385023	5	158031695	T	G	European-only	0.1029	-0.0254	0.0045	1.29e-08	0.0955	-0.0235	0.0042	2.378e-08	0.0325	-0.0081	0.013	0.5337	0.3	NA
rs58353203	17	7730632	A	ACTTT	European-only	0.6785	-0.0222	0.003	1.495e-13	0.5888	-0.0178	0.0027	8.919e-11	0.1431	0.0042	0.0067	0.5342	0.9	NA
rs10013470	4	28747335	T	G	European-only	0.2614	-0.0331	0.0031	3.7e-27	0.2573	-0.0323	0.003	2.285e-26	0.0132	0.0147	0.0237	0.536	0.7	NA
rs10913213	1	176563260	C	G	European-only	0.6598	0.0194	0.0028	6.274e-12	0.6717	0.019	0.0028	7.111e-12	0.9522	0.0084	0.0137	0.5384	0	NA
rs1449544	8	76591880	A	C	European-only	0.5399	-0.0235	0.0027	1.822e-18	0.4982	-0.0186	0.0023	1.888e-15	0.3648	-0.0029	0.0048	0.5425	0.9	NA
rs17427318	12	116757486	T	G	European-only	0.1538	-0.0222	0.0038	6.882e-09	0.1455	-0.0183	0.0034	6.256e-08	0.1154	-0.0044	0.0073	0.5446	0.8	NA
rs5020681	13	62784888	T	C	European-only	0.4296	0.0197	0.0027	3.127e-13	0.469	0.0154	0.0023	4.258e-11	0.5832	0.0028	0.0046	0.5463	0.9	NA
rs10753223	1	180745006	A	G	European-only	0.4905	-0.0149	0.0027	2.783e-08	0.4413	-0.0126	0.0024	1.461e-07	0.2331	-0.0033	0.0055	0.5516	0.7	NA
rs6773958	3	158790162	A	G	European-only	0.5293	-0.0157	0.0027	6.879e-09	0.5794	-0.0135	0.0025	3.496e-08	0.8182	-0.0035	0.0059	0.5558	0.7	NA
rs2148308	10	21052948	A	C	European-only	0.5714	-0.015	0.0027	3.865e-08	0.5601	-0.0118	0.0023	5.012e-07	0.5282	-0.0027	0.0046	0.5569	0.8	NA
rs11602808	11	29549004	A	G	European-only	0.1379	-0.0258	0.0039	4.596e-11	0.1331	-0.0188	0.0034	4.365e-08	0.1174	0.0042	0.0071	0.5577	0.9	NA
rs6046015	20	19338681	C	G	European-only	0.4116	-0.015	0.0027	3.465e-08	0.4225	-0.0105	0.0023	8.311e-06	0.4534	0.0026	0.0046	0.563	0.9	NA
rs7214475	17	53327843	T	C	European-only	0.277	0.024	0.0032	6.793e-14	0.298	0.0184	0.0027	2.054e-11	0.3555	0.003	0.0053	0.5639	0.9	NA
rs3112198	2	39002142	C	G	European-only	0.3741	0.0154	0.0028	2.558e-08	0.3415	0.014	0.0026	6.118e-08	0.1082	0.0042	0.0074	0.5691	0.5	NA
rs80050540	14	101212109	A	C	ancestry combined	0.0862	-0.0404	0.005	9.626e-16	0.1248	-0.0251	0.0039	7.065e-11	0.1797	-0.0034	0.006	0.5714	1	NA
rs56383357	13	41270438	A	G	European-only	0.1741	-0.0228	0.0041	3.381e-08	0.1593	-0.0204	0.0038	9.608e-08	0.0651	-0.0057	0.0104	0.5804	0.6	NA
rs12658835	5	161275302	A	G	European-only	0.7738	-0.0176	0.0032	4.631e-08	0.7567	-0.0134	0.0027	8.938e-07	0.7139	-0.0028	0.0051	0.5813	0.8	NA
rs3001932	10	106526619	T	G	European-only	0.2535	-0.0175	0.0031	1.958e-08	0.2382	-0.0157	0.003	1.532e-07	0.0501	0.006	0.0109	0.5833	0.8	NA
rs288607	16	62674058	T	C	European-only	0.2993	-0.0174	0.003	7.171e-09	0.2801	-0.0156	0.0029	6.67e-08	0.0553	0.0057	0.0103	0.5843	0.8	NA
rs17641923	16	5930458	A	G	European-only	0.7767	0.0198	0.0033	1.607e-09	0.7842	0.0187	0.0032	6.162e-09	0.975	-0.0091	0.0166	0.5844	0.6	NA
rs7968902	12	66363070	T	G	European-only	0.4326	0.0155	0.0028	2.965e-08	0.3909	0.0131	0.0025	1.808e-07	0.2168	0.0031	0.0057	0.5846	0.7	NA
rs58414032	6	43739523	C	G	European-only	0.3196	-0.0176	0.0029	8.327e-10	0.349	-0.0134	0.0024	3.84e-08	0.425	-0.0025	0.0046	0.5857	0.8	NA
rs12811934	12	19410983	A	T	European-only	0.2442	0.0179	0.0031	1.184e-08	0.2411	0.0128	0.0027	2.879e-06	0.2317	-0.003	0.0055	0.5871	0.9	NA
rs11775111	8	3286475	T	G	European-only	0.8668	0.0236	0.0041	1.32e-08	0.8753	0.022	0.0039	2.527e-08	0.9548	0.0069	0.0127	0.5871	0.4	NA
rs9330454	9	92515514	A	G	European-only	0.4296	-0.0248	0.0028	1.505e-18	0.4028	-0.0195	0.0025	2.392e-15	0.3186	-0.0027	0.005	0.5877	0.9	NA
rs235269	21	46211664	A	G	European-only	0.427	0.0152	0.0027	1.892e-08	0.3858	0.0134	0.0025	7.524e-08	0.163	0.0034	0.0063	0.5888	0.7	NA
rs8136272	22	49678782	A	T	European-only	0.73	0.0354	0.0031	5.697e-31	0.7438	0.028	0.0027	2.162e-25	0.7899	0.003	0.0056	0.5903	1	NA
rs9758500	3	86910329	A	G	European-only	0.3762	-0.0422	0.0027	2.331e-53	0.3431	-0.0337	0.0025	3.206e-42	0.2008	0.0031	0.0057	0.5907	1	NA
rs73135334	5	92947983	A	G	European-only	0.1386	-0.024	0.0039	8.798e-10	0.1278	-0.0217	0.0037	3.095e-09	0.0519	-0.0056	0.0104	0.592	0.6	NA
rs10641234	4	167420191	A	ATT	European-only	0.492	0.0179	0.0028	2.315e-10	0.4403	0.0134	0.0025	7.427e-08	0.25	-0.0028	0.0054	0.597	0.9	NA
rs35540641	11	16237132	T	C	European-only	0.265	0.0197	0.003	8.439e-11	0.2579	0.0157	0.0026	3.13e-09	0.2353	0.0029	0.0054	0.5981	0.9	NA
rs2471228	7	45776121	T	C	European-only	0.5973	0.0159	0.0029	3.195e-08	0.5696	0.0114	0.0025	4.866e-06	0.4821	-0.0026	0.0051	0.6011	0.9	NA
rs225988	14	30500030	C	G	European-only	0.703	-0.0194	0.0029	3.658e-11	0.5982	-0.0157	0.0026	1.144e-09	0.2291	-0.0029	0.0055	0.6024	0.8	NA
rs4793879	17	55691703	T	C	European-only	0.5012	-0.0155	0.0027	1.752e-08	0.4758	-0.0143	0.0027	8.687e-08	0.0454	0.0059	0.0113	0.6029	0.7	NA
rs7159440	14	33819655	A	G	European-only	0.6997	0.0169	0.0029	9.008e-09	0.7191	0.014	0.0026	8.605e-08	0.7944	0.0029	0.0058	0.6135	0.8	NA
rs62305883	4	101963570	T	C	European-only	0.7612	0.0217	0.0032	1.038e-11	0.7678	0.0208	0.0031	3.739e-11	0.9826	-0.0091	0.0183	0.6181	0.7	NA
rs6557996	8	27241353	T	C	European-only	0.8432	0.0217	0.0038	1.804e-08	0.7134	0.0137	0.003	3.499e-06	0.5278	0.0023	0.0046	0.6195	0.9	NA
rs41504	7	14032650	A	C	European-only	0.5942	-0.0162	0.0028	1.081e-08	0.6179	-0.013	0.0025	1.666e-07	0.6945	-0.0025	0.0051	0.6212	0.8	NA
rs71056102	1	65815413	A	ATTTTCT	European-only	0.4031	0.0223	0.0029	1.133e-14	0.3665	0.0193	0.0027	3.171e-13	0.1694	0.0033	0.0067	0.6242	0.8	NA
rs12151442	2	187537847	T	C	European-only	0.7028	-0.0162	0.0029	2.918e-08	0.7286	-0.0134	0.0027	7.265e-07	0.8846	0.0035	0.0072	0.6302	0.9	NA
rs62023121	15	93459453	T	C	European-only	0.1599	-0.0309	0.0037	1.604e-16	0.1595	-0.0307	0.0037	2.103e-16	0.0022	0.0375	0.0781	0.6312	0	NA
rs4741022	9	10249081	A	T	European-only	0.3048	-0.023	0.0029	2.365e-15	0.295	-0.0193	0.0026	1.866e-13	0.2516	-0.0029	0.0061	0.635	0.9	NA
rs6040476	20	11231875	A	G	European-only	0.6271	-0.016	0.0028	9.967e-09	0.6115	-0.0123	0.0024	2.68e-07	0.5695	-0.0022	0.0046	0.6359	0.8	NA
rs6987150	8	75290914	T	G	European-only	0.3328	-0.0158	0.0028	2.148e-08	0.3208	-0.0127	0.0025	2.944e-07	0.2816	-0.0024	0.0051	0.6363	0.8	NA
rs12297352	12	114134590	A	T	European-only	0.3718	0.0179	0.0028	1.315e-10	0.3381	0.0159	0.0026	8.017e-10	0.1252	0.0033	0.007	0.6385	0.7	NA
rs4134903	7	99711040	A	G	European-only	0.2821	0.0283	0.0029	6.561e-22	0.3086	0.0197	0.0025	2.722e-15	0.3761	-0.0022	0.0047	0.6391	1	NA
rs5967173	23	99961929	T	C	European-only	0.3671	-0.0304	0.0031	6.015e-23	0.4139	-0.0277	0.0029	2.491e-21	0.8125	-0.0042	0.009	0.6406	0.9	NA
rs1428120	5	153541904	T	G	European-only	0.5739	0.0216	0.0027	1.185e-15	0.5566	0.0212	0.0027	1.694e-15	0.0244	0.007	0.015	0.6408	0	NA
rs75064611	7	93043493	C	CATT	European-only	0.7471	-0.0199	0.0032	5.776e-10	0.6417	-0.0171	0.0029	5.273e-09	0.1255	-0.0033	0.0071	0.6438	0.8	NA
rs4681554	3	149510262	A	G	European-only	0.1708	0.0206	0.0036	7.76e-09	0.1591	0.0162	0.0032	4.889e-07	0.1061	-0.0035	0.0076	0.6463	0.9	NA
rs7753896	6	76347020	A	G	European-only	0.3641	0.0295	0.0028	1.18e-26	0.3481	0.0278	0.0027	5.499e-25	0.0363	-0.0055	0.0122	0.6505	0.9	NA
rs2393717	12	121220375	C	G	European-only	0.5264	-0.0208	0.0027	6.725e-15	0.5235	-0.015	0.0023	7.417e-11	0.5151	0.0021	0.0046	0.6519	0.9	NA
rs35426986	2	242538936	T	C	European-only	0.1573	-0.0235	0.0041	1.191e-08	0.1748	-0.0163	0.0033	1.04e-06	0.2082	-0.0026	0.0057	0.6527	0.9	NA
rs2903096	16	75738592	A	C	European-only	0.0508	-0.0368	0.0064	8.013e-09	0.4482	-0.0154	0.0039	9.438e-05	0.6924	-0.0022	0.005	0.6538	1	NA
rs10838601	11	46392825	C	G	European-only	0.684	0.0246	0.0029	4.348e-17	0.693	0.0191	0.0025	5.925e-14	0.7204	0.0023	0.0051	0.658	0.9	NA
rs7604546	2	232721258	T	C	European-only	0.7256	-0.0194	0.003	1.201e-10	0.7462	-0.0177	0.0028	5.173e-10	0.9099	-0.0037	0.0085	0.6599	0.6	NA
rs17719866	10	51051329	T	C	European-only	0.733	0.0208	0.003	5.876e-12	0.7476	0.0197	0.0029	1.372e-11	0.9509	0.0049	0.0113	0.6636	0.5	NA
rs10268258	7	119183554	A	G	European-only	0.7575	0.0183	0.0032	1.035e-08	0.769	0.0146	0.0028	1.754e-07	0.807	0.0025	0.0058	0.6662	0.8	NA
rs6415872	10	63660689	A	G	European-only	0.4942	0.0194	0.0027	6.435e-13	0.4507	0.0155	0.0024	6.198e-11	0.301	0.0022	0.005	0.6664	0.9	NA
rs10874286	1	82562877	A	C	European-only	0.3592	0.0185	0.0028	4.525e-11	0.4277	0.0146	0.0025	2.612e-09	0.6436	0.0022	0.005	0.6666	0.9	NA
rs2798225	4	3267342	A	G	European-only	0.5679	0.028	0.0027	3.63e-25	0.5305	0.0213	0.0023	5.34e-20	0.4219	0.002	0.0046	0.6668	0.9	NA
rs10110913	8	3690030	C	G	European-only	0.3785	-0.0197	0.0028	1.708e-12	0.3444	-0.0164	0.0025	5.848e-11	0.1963	-0.0025	0.0058	0.6708	0.8	NA
rs12146465	11	134592175	A	G	European-only	0.1764	-0.0218	0.0039	1.781e-08	0.1637	-0.0202	0.0037	3.94e-08	0.0388	-0.0051	0.0121	0.6723	0.4	NA
rs3757892	8	27996520	A	G	European-only	0.0941	0.0297	0.0047	2.453e-10	0.1764	0.0174	0.0035	6.226e-07	0.2777	0.0022	0.0052	0.6724	0.9	NA
rs1860826	7	2112506	A	G	European-only	0.3518	0.0165	0.0028	4.172e-09	0.3828	0.0125	0.0024	1.695e-07	0.4655	0.0019	0.0046	0.6747	0.8	NA
rs12520398	5	139405072	A	G	European-only	0.3894	-0.0182	0.0027	2.807e-11	0.3547	-0.0148	0.0025	3.231e-09	0.177	0.0026	0.0062	0.6759	0.9	NA
rs7157984	14	100625456	T	G	European-only	0.284	-0.0194	0.003	1.091e-10	0.2632	-0.015	0.0027	2.389e-08	0.1807	0.0025	0.006	0.6803	0.9	NA
rs7074556	10	10028260	T	C	European-only	0.5284	0.0178	0.0027	7.233e-11	0.5515	0.0138	0.0024	5.319e-09	0.6201	0.0019	0.0047	0.6826	0.9	NA
rs149030675	19	42727048	C	CT	European-only	0.8977	0.0257	0.0046	2.362e-08	0.9051	0.0216	0.0041	1.884e-07	0.9375	0.0039	0.0096	0.6857	0.7	NA
rs11670932	19	7206790	A	G	European-only	0.7739	-0.0187	0.0032	7.979e-09	0.7922	-0.015	0.003	3.46e-07	0.883	0.0029	0.0072	0.6876	0.9	NA
rs10511961	9	71497485	C	G	European-only	0.4582	-0.0179	0.0027	1.93e-11	0.4173	-0.0145	0.0024	8.771e-10	0.2672	-0.002	0.0051	0.6921	0.9	NA
rs875731	17	77926297	T	C	European-only	0.6624	0.0177	0.0031	6.483e-09	0.6862	0.0132	0.0027	9.255e-07	0.7664	-0.0022	0.0056	0.6947	0.9	NA
rs60386222	3	190643193	T	G	European-only	0.3806	-0.0165	0.0028	7.328e-09	0.3626	-0.0129	0.0025	1.857e-07	0.3071	-0.0019	0.005	0.6965	0.8	NA
rs12663002	6	28441634	T	C	European-only	0.1333	0.0339	0.004	2.226e-17	0.2087	0.0203	0.0031	1.133e-10	0.3317	-0.0019	0.0051	0.7039	1	NA
rs3785930	17	47586922	A	G	European-only	0.0927	-0.0321	0.005	1.46e-10	0.0871	-0.0275	0.0046	1.875e-09	0.0592	-0.0043	0.0112	0.7044	0.8	NA
rs7119026	11	81043936	A	G	European-only	0.5627	0.0163	0.0027	1.615e-09	0.4964	0.013	0.0024	1.103e-07	0.1902	-0.0022	0.0058	0.7078	0.9	NA
rs56268708	4	145382532	C	G	European-only	0.6098	-0.0197	0.0028	1.38e-12	0.6268	-0.0145	0.0024	2.191e-09	0.6799	0.0018	0.0049	0.7131	0.9	NA
rs10838462	11	45416657	T	C	European-only	0.5232	-0.0185	0.0027	4.644e-12	0.4867	-0.0143	0.0023	7.067e-10	0.3785	-0.0017	0.0046	0.7172	0.9	NA
rs2359874	5	76678176	T	C	European-only	0.6085	-0.0164	0.0028	3.722e-09	0.6142	-0.0127	0.0024	1.295e-07	0.631	-0.0017	0.0048	0.7172	0.8	NA
rs1103084	6	88014603	A	G	European-only	0.6095	-0.0175	0.0028	2.053e-10	0.594	-0.0125	0.0024	1.311e-07	0.5509	0.0016	0.0046	0.7191	0.9	NA
rs1881396	2	27844601	T	G	European-only	0.7862	0.0191	0.0033	5.634e-09	0.7507	0.0136	0.0027	5.376e-07	0.6747	0.0017	0.0048	0.7256	0.9	NA
rs7978353	12	122617989	A	G	European-only	0.5932	-0.0157	0.0028	2.056e-08	0.5997	-0.012	0.0024	5.916e-07	0.6181	-0.0016	0.0047	0.7283	0.8	NA
rs4924755	17	17397131	C	G	European-only	0.7335	-0.0213	0.003	1.901e-12	0.6415	-0.0162	0.0027	1.4e-09	0.3147	0.002	0.0057	0.7299	0.9	NA
rs10921669	1	194797981	A	C	European-only	0.4909	0.0164	0.0027	1.537e-09	0.4993	0.0126	0.0023	7.534e-08	0.5234	0.0016	0.0046	0.731	0.8	NA
rs73820560	3	1906245	A	C	European-only	0.8585	-0.0294	0.0039	5.418e-14	0.8636	-0.0285	0.0038	1.039e-13	0.9833	-0.0065	0.019	0.734	0.2	NA
rs62142927	2	51569719	A	C	European-only	0.3552	-0.0162	0.0028	6.648e-09	0.3257	-0.0141	0.0026	8.567e-08	0.0891	0.0027	0.0079	0.7343	0.8	NA
rs746873	9	131864950	T	C	European-only	0.2862	0.0196	0.003	4.628e-11	0.2652	0.0152	0.0027	1.027e-08	0.1827	-0.002	0.0059	0.7383	0.9	NA
rs1409253	13	59853640	T	C	European-only	0.3771	0.0241	0.0027	1.486e-18	0.3429	0.0202	0.0025	4.893e-16	0.1844	0.002	0.0059	0.7396	0.9	NA
rs746979919	12	6683082	C	CAA	European-only	0.1603	-0.0246	0.004	1.097e-09	0.158	-0.0241	0.004	1.92e-09	0.0136	0.0105	0.0318	0.742	0.2	NA
rs111652724	5	29188596	A	G	European-only	0.2753	-0.0205	0.0032	2.287e-10	0.2581	-0.0193	0.0031	5.862e-10	0.0394	-0.0038	0.0115	0.7445	0.5	NA
rs7181937	15	66100321	T	C	European-only	0.1466	-0.0246	0.0038	1.636e-10	0.3493	-0.0158	0.003	1.677e-07	0.6791	-0.0016	0.0049	0.7452	0.9	NA
rs6987746	8	9600253	T	G	European-only	0.9327	0.0327	0.0054	1.22e-09	0.9255	0.0232	0.0044	1.885e-07	0.91	0.0026	0.0079	0.7459	0.9	NA
rs9527198	13	54947670	A	C	European-only	0.2187	-0.0184	0.0033	2.539e-08	0.2276	-0.0128	0.0028	5.115e-06	0.2505	0.0017	0.0053	0.7504	0.9	NA
rs13147679	4	776489	A	G	European-only	0.6634	-0.0158	0.0029	3.393e-08	0.6843	-0.0118	0.0025	2.515e-06	0.7563	0.0017	0.0053	0.7505	0.9	NA
rs61868797	11	1900701	T	C	European-only	0.1886	-0.0241	0.0036	1.766e-11	0.1883	-0.0183	0.0031	2.947e-09	0.1875	-0.0019	0.006	0.7552	0.9	NA
rs925649	3	37270864	T	C	European-only	0.402	-0.0159	0.0027	6.607e-09	0.3697	-0.0144	0.0026	2.562e-08	0.1143	-0.0024	0.0077	0.7575	0.6	NA
rs421809	17	4913480	T	C	European-only	0.721	0.0227	0.003	3.229e-14	0.7012	0.0168	0.0025	3.943e-11	0.6501	0.0015	0.0048	0.7587	0.9	NA
rs138110	22	44259781	A	G	European-only	0.5689	-0.0152	0.0027	2.32e-08	0.5327	-0.0116	0.0023	7.006e-07	0.4294	-0.0014	0.0046	0.7662	0.8	NA
rs1061767	9	6007500	A	G	European-only	0.2179	0.0184	0.0033	2.133e-08	0.2421	0.0126	0.0028	5.45e-06	0.3003	-0.0015	0.0051	0.767	0.9	NA
rs222128	16	15526277	A	G	European-only	0.4695	0.0173	0.0027	2.066e-10	0.4918	0.0125	0.0023	9.915e-08	0.5556	-0.0013	0.0046	0.7709	0.9	NA
rs2083347	2	42968497	T	G	European-only	0.2945	-0.0235	0.003	1.697e-15	0.3776	-0.0173	0.0025	5.259e-12	0.588	-0.0014	0.0047	0.7712	0.9	NA
rs6140708	20	8731707	T	C	European-only	0.4206	0.0185	0.0029	1.028e-10	0.3962	0.0141	0.0025	1.033e-08	0.3246	0.0014	0.0049	0.7721	0.9	NA
rs12684963	9	122762080	T	G	European-only	0.3523	-0.0157	0.0029	3.941e-08	0.3956	-0.011	0.0024	6.189e-06	0.5082	0.0013	0.0046	0.7754	0.9	NA
rs3832967	14	73408369	A	AT	European-only	0.6823	-0.0192	0.003	1.41e-10	0.7118	-0.0161	0.0027	2.783e-09	0.8514	-0.0018	0.0065	0.7796	0.8	NA
rs62316795	4	132621869	A	C	European-only	0.1982	0.0316	0.0035	3.402e-19	0.1825	0.0252	0.0032	1.968e-15	0.1154	-0.002	0.0073	0.7821	0.9	NA
rs10501095	11	28101679	T	C	European-only	0.1581	0.0413	0.0037	1.776e-28	0.187	0.0281	0.0031	3.549e-20	0.2451	0.0014	0.0053	0.7878	1	NA
rs17648646	6	148273533	T	G	European-only	0.3925	-0.0176	0.0027	1.25e-10	0.3865	-0.0135	0.0024	1.23e-08	0.3689	-0.0013	0.0047	0.7881	0.9	NA
rs6670211	1	29576784	A	C	European-only	0.4577	-0.0164	0.0028	2.781e-09	0.4997	-0.0152	0.0026	9.153e-09	0.9247	-0.0022	0.0088	0.8012	0.5	NA
rs7300842	12	116177115	T	C	European-only	0.5739	-0.0169	0.0027	6.899e-10	0.5985	-0.0156	0.0027	3.925e-09	0.9317	0.0025	0.0101	0.8022	0.7	NA
rs16834280	1	31717050	C	G	European-only	0.8302	0.022	0.0037	3.65e-09	0.8226	0.0163	0.0033	5.522e-07	0.7989	-0.0017	0.0066	0.8033	0.9	NA
rs11217648	11	119904390	A	G	European-only	0.6871	-0.0187	0.0029	1.246e-10	0.7023	-0.0175	0.0028	5.824e-10	0.9608	0.0029	0.012	0.8075	0.7	NA
rs61828391	1	179732142	A	G	European-only	0.1261	-0.0266	0.0041	5.969e-11	0.1171	-0.0217	0.0037	4.497e-09	0.0727	0.0022	0.009	0.8097	0.9	NA
rs2302539	2	211000909	A	G	European-only	0.4078	0.0175	0.0027	1.598e-10	0.4354	0.0132	0.0024	1.935e-08	0.5134	0.0011	0.0046	0.8118	0.9	NA
rs6545816	2	60714861	A	C	European-only	0.4554	0.0163	0.0027	1.581e-09	0.4077	0.0129	0.0024	1.092e-07	0.211	-0.0013	0.0055	0.8162	0.8	NA
rs3807563	7	50566390	T	C	European-only	0.4078	0.0212	0.0028	8.376e-14	0.3731	0.0167	0.0025	2.249e-11	0.2521	0.0012	0.0053	0.8163	0.9	NA
rs28858975	5	145867317	A	G	European-only	0.8031	0.0198	0.0034	8.093e-09	0.6629	0.0159	0.003	1.772e-07	0.1437	0.0015	0.0066	0.819	0.8	NA
rs12189864	6	170685537	A	G	European-only	0.3202	0.0194	0.003	5.934e-11	0.3565	0.0184	0.0029	1.444e-10	0.9633	0.0027	0.0121	0.8227	0.4	NA
rs10971956	9	34151280	T	G	European-only	0.6034	0.0165	0.0028	2.265e-09	0.581	0.0119	0.0024	5.366e-07	0.5187	-0.001	0.0046	0.8257	0.9	NA
rs148535477	3	61264543	T	TG	European-only	0.8406	-0.0287	0.0038	7.383e-14	0.8473	-0.0238	0.0035	7.028e-12	0.8771	-0.0018	0.0081	0.8278	0.9	NA
rs10456394	6	31188200	T	G	European-only	0.8714	-0.0251	0.0044	1.433e-08	0.8771	-0.0235	0.0043	4.495e-08	0.9808	0.004	0.0188	0.8323	0.6	NA
rs4758345	11	8352377	T	G	European-only	0.8641	-0.0257	0.004	1.617e-10	0.8694	-0.0195	0.0035	3.377e-08	0.8874	0.0015	0.0074	0.839	0.9	NA
rs4839759	6	100262880	T	C	European-only	0.193	0.02	0.0034	4.354e-09	0.189	0.0197	0.0034	5.37e-09	0.0113	0.0046	0.0228	0.8392	0	NA
rs13340324	4	118296961	A	C	European-only	0.5054	-0.0151	0.0027	2.658e-08	0.5188	-0.0114	0.0023	9.905e-07	0.5576	-0.0009	0.0046	0.8403	0.8	NA
rs7334486	13	28732438	T	G	European-only	0.1559	-0.0265	0.0039	8.302e-12	0.2287	-0.0166	0.003	4.527e-08	0.3447	-0.0009	0.0049	0.8466	0.9	NA
rs12479311	2	121141060	T	C	European-only	0.2226	0.0237	0.0037	1.802e-10	0.2014	0.0201	0.0034	5.199e-09	0.071	-0.0018	0.0092	0.8478	0.9	NA
rs140781391	7	5353253	T	G	European-only	0.1134	-0.0307	0.0045	1.123e-11	0.1065	-0.0272	0.0042	1.298e-10	0.0567	-0.0023	0.0121	0.8493	0.8	NA
rs10915840	1	225668524	A	G	European-only	0.2749	-0.0199	0.003	5.227e-11	0.2671	-0.015	0.0027	1.492e-08	0.2414	0.001	0.0055	0.8534	0.9	NA
rs4931564	12	31959514	A	G	European-only	0.4298	-0.0179	0.0027	2.79e-11	0.4036	-0.0141	0.0024	2.731e-09	0.3134	-0.0009	0.005	0.8546	0.9	NA
rs4954438	2	137559630	T	G	European-only	0.4018	0.0225	0.0027	1.38e-16	0.4114	0.0169	0.0023	6.03e-13	0.4388	0.0008	0.0046	0.8554	0.9	NA
rs12894700	14	56007846	T	C	European-only	0.743	-0.0174	0.0031	1.826e-08	0.7518	-0.013	0.0027	1.474e-06	0.7796	0.001	0.0055	0.857	0.9	NA
rs2089162	15	78739763	A	G	European-only	0.6698	0.0183	0.0028	9.575e-11	0.6843	0.0175	0.0028	2.118e-10	0.9658	0.0022	0.0125	0.8631	0.3	NA
rs314936	2	126017807	T	C	European-only	0.5559	0.0183	0.0027	1.066e-11	0.5114	0.0164	0.0026	1.518e-10	0.1007	-0.0014	0.0082	0.865	0.8	NA
rs10844584	12	33562169	T	C	European-only	0.0731	-0.0288	0.0052	2.805e-08	0.0733	-0.021	0.0045	2.657e-06	0.074	0.0015	0.0088	0.8671	0.9	NA
rs1584663	7	137062363	T	C	European-only	0.4509	0.0148	0.0027	3.853e-08	0.4396	0.0114	0.0023	1.22e-06	0.4053	0.0008	0.0047	0.8681	0.8	NA
rs4666044	2	28473713	T	G	European-only	0.4077	0.015	0.0027	3.457e-08	0.4227	0.0145	0.0027	6.058e-08	0.9758	-0.0027	0.0165	0.8689	0.1	NA
rs6539797	12	84266074	T	C	European-only	0.6477	-0.0164	0.0029	8.438e-09	0.6735	-0.013	0.0025	2.348e-07	0.7659	-0.0009	0.0054	0.8699	0.8	NA
rs11788283	9	12581404	A	G	European-only	0.351	-0.0165	0.0028	3.968e-09	0.3578	-0.0164	0.0028	4.351e-09	0.9825	-0.0043	0.0268	0.8722	0	NA
rs147742308	2	146937420	T	G	European-only	0.0881	0.0264	0.0048	4.549e-08	0.0837	0.0211	0.0043	8.41e-07	0.0674	0.0015	0.0093	0.8729	0.8	NA
rs111878332	16	89372698	A	G	European-only	0.8011	-0.024	0.004	1.346e-09	0.7986	-0.0174	0.0033	2.071e-07	0.7926	-0.001	0.0062	0.8758	0.9	NA
rs876793	1	237852083	T	C	European-only	0.6521	-0.0167	0.0029	6.988e-09	0.6753	-0.0128	0.0025	4.746e-07	0.7562	0.0008	0.0054	0.879	0.9	NA
rs195529	6	116251893	T	C	European-only	0.618	-0.0155	0.0028	2.708e-08	0.655	-0.0126	0.0025	5.821e-07	0.8329	0.0009	0.0061	0.8821	0.8	NA
rs2836950	21	40604429	C	G	European-only	0.6394	0.037	0.0028	5.867e-40	0.6575	0.0305	0.0025	1.8e-33	0.7411	0.0009	0.006	0.8846	1	NA
rs3742654	14	91883967	T	G	European-only	0.4202	-0.016	0.0027	3.668e-09	0.4056	-0.012	0.0024	4.096e-07	0.3599	0.0007	0.0048	0.8899	0.9	NA
rs113184243	1	27064382	T	G	European-only	0.0812	-0.0366	0.005	3.415e-13	0.0799	-0.0357	0.005	6.815e-13	0.0139	0.0048	0.0349	0.8904	0.3	NA
rs5885639	7	88454858	T	TG	European-only	0.6273	0.0167	0.0029	4.651e-09	0.5426	0.0133	0.0026	2.038e-07	0.1933	-0.0008	0.0058	0.893	0.9	NA
rs7268466	20	15810676	T	C	European-only	0.1443	-0.024	0.0039	7.975e-10	0.1368	-0.0191	0.0035	3.553e-08	0.1089	-0.001	0.0075	0.8933	0.8	NA
rs9640171	7	150600845	A	G	European-only	0.2721	0.0203	0.003	1.86e-11	0.2695	0.0156	0.0026	3.195e-09	0.261	0.0007	0.0054	0.8944	0.9	NA
rs10513818	3	187384852	A	G	European-only	0.9138	0.0318	0.0051	3.86e-10	0.9203	0.0258	0.0046	1.394e-08	0.9474	0.0014	0.0103	0.8948	0.9	NA
rs6808295	3	181372008	A	G	European-only	0.8133	0.0202	0.0034	3.981e-09	0.8137	0.015	0.003	4.672e-07	0.8148	-0.0008	0.006	0.8986	0.9	NA
rs12539805	7	3610915	A	G	European-only	0.8	0.0186	0.0034	3.668e-08	0.8157	0.0162	0.0032	3.071e-07	0.9298	-0.0011	0.0091	0.9036	0.8	NA
rs10941225	5	34961480	A	T	European-only	0.4439	0.0191	0.0027	7.823e-13	0.4047	0.017	0.0025	1.285e-11	0.1123	0.0009	0.0073	0.9065	0.8	NA
rs56864370	1	146583429	A	G	European-only	0.7294	-0.0182	0.003	2.054e-09	0.7521	-0.0161	0.0028	1.515e-08	0.9183	-0.0009	0.0082	0.9088	0.7	NA
rs10857036	4	115996673	T	C	European-only	0.4445	-0.0208	0.0027	2.184e-14	0.5069	-0.0162	0.0024	1.863e-11	0.7355	0.0006	0.0052	0.9112	0.9	NA
rs2378662	9	86707289	A	G	European-only	0.5399	-0.0423	0.0027	4.559e-55	0.5386	-0.0315	0.0023	1.077e-41	0.5349	-0.0005	0.0046	0.9126	1	NA
rs6546523	2	69708367	T	C	European-only	0.82	0.0274	0.0035	8.471e-15	0.8336	0.0243	0.0033	2.326e-13	0.9365	0.001	0.0097	0.9172	0.8	NA
rs1862238	5	170346000	A	T	European-only	0.3315	0.019	0.0031	5.153e-10	0.3078	0.0145	0.0027	6.477e-08	0.2279	-0.0006	0.0056	0.9181	0.9	NA
rs5908735	23	142738781	A	G	European-only	0.4215	-0.0203	0.003	1.039e-11	0.4124	-0.0176	0.0028	2.208e-10	0.3567	-0.0008	0.0074	0.9183	0.8	NA
rs568617	11	65653242	T	C	European-only	0.1965	-0.0238	0.0034	1.91e-12	0.2772	-0.0156	0.0027	1.028e-08	0.4268	-0.0004	0.0046	0.9286	0.9	NA
rs561821	15	41427864	T	C	European-only	0.3713	-0.0228	0.0028	1.596e-16	0.3423	-0.0206	0.0026	4.04e-15	0.0806	-0.0007	0.0083	0.9298	0.8	NA
rs9856590	3	115972708	T	C	European-only	0.1701	0.0228	0.0036	4.173e-10	0.1944	0.0156	0.003	2.113e-07	0.2458	0.0004	0.0053	0.9321	0.9	NA
rs1338188	1	67029862	T	C	European-only	0.1442	-0.0253	0.0039	5.016e-11	0.1349	-0.02	0.0034	5.699e-09	0.099	0.0006	0.0076	0.9321	0.9	NA
rs12914610	15	81984205	T	C	European-only	0.5803	0.0151	0.0027	3.523e-08	0.6148	0.0129	0.0025	2.912e-07	0.8166	0.0006	0.0066	0.9325	0.7	NA
rs1531519	18	53480206	T	C	European-only	0.3855	0.0152	0.0028	4.756e-08	0.3627	0.0117	0.0025	1.788e-06	0.2831	-0.0004	0.0052	0.9326	0.8	NA
rs187527464	9	113981856	A	C	European-only	0.9932	0.1648	0.0282	5.11e-09	0.9935	0.1362	0.0256	9.785e-08	0.9952	0.0051	0.0604	0.9334	0.8	NA
rs321998	7	78322082	A	G	European-only	0.1185	0.0232	0.0042	2.708e-08	0.2778	0.0129	0.0031	2.94e-05	0.4718	0.0004	0.0046	0.9372	0.9	NA
rs7621959	3	84836962	A	G	European-only	0.0955	0.03	0.0047	1.844e-10	0.0949	0.0298	0.0047	2.06e-10	0.0065	0.0041	0.0549	0.9407	0	NA
rs7128359	11	16787922	T	G	European-only	0.1752	-0.0337	0.0036	1.042e-20	0.177	-0.0246	0.0031	1.279e-15	0.1817	-0.0004	0.0059	0.9468	1	NA
rs13952	4	83344850	A	T	European-only	0.347	0.0156	0.0028	3.053e-08	0.4321	0.0119	0.0025	1.202e-06	0.7006	0.0003	0.005	0.9539	0.9	NA
rs1958560	14	66036795	A	G	European-only	0.5968	0.0184	0.0027	1.376e-11	0.6077	0.0138	0.0024	4.836e-09	0.6417	-0.0003	0.0048	0.9548	0.9	NA
rs1801262	2	182543455	T	C	European-only	0.3742	0.0167	0.0028	4.645e-09	0.3446	0.0149	0.0027	3.186e-08	0.0861	-0.0005	0.0084	0.9563	0.8	NA
rs74202110	7	72291850	T	G	European-only	0.0905	0.0272	0.0048	1.611e-08	0.0976	0.0192	0.004	1.939e-06	0.1145	0.0003	0.0074	0.9636	0.9	NA
rs1431742	18	50294678	A	C	European-only	0.8089	-0.0222	0.0034	1.209e-10	0.8191	-0.0176	0.0031	9.125e-09	0.8578	-0.0003	0.0067	0.9691	0.9	NA
rs12894936	14	100846991	T	C	European-only	0.2886	-0.0454	0.003	3.517e-52	0.3902	-0.0327	0.0025	5.607e-38	0.6526	0.0002	0.0048	0.972	1	NA
rs34688929	6	65368211	A	AGT	European-only	0.4199	0.0172	0.003	7.633e-09	0.4356	0.0126	0.0026	7.576e-07	0.48	-0.0002	0.005	0.9728	0.9	NA
rs17365357	1	53045440	A	G	European-only	0.0908	0.0325	0.0047	6.884e-12	0.0841	0.0287	0.0044	1.133e-10	0.0343	0.0003	0.0129	0.9791	0.8	NA
rs3029611	2	166196827	G	GAA	European-only	0.4462	0.0189	0.0028	2.172e-11	0.4513	0.0143	0.0025	5.942e-09	0.467	-0.0001	0.005	0.9815	0.9	NA
rs4336462	6	128364725	A	G	European-only	0.1764	0.0341	0.0035	6.289e-22	0.1636	0.0298	0.0033	2.221e-19	0.0755	0.0002	0.0093	0.9863	0.9	NA
rs13172056	5	77148573	T	G	European-only	0.5075	0.0198	0.0027	2.153e-13	0.4847	0.0147	0.0023	2.587e-10	0.4181	-0.0001	0.0046	0.9865	0.9	NA
rs10984292	9	121663403	A	G	European-only	0.7822	-0.0218	0.0034	8.404e-11	0.7987	-0.0173	0.003	7.431e-09	0.8626	0.0001	0.0066	0.9876	0.9	NA
rs11257839	10	12546579	C	G	European-only	0.289	-0.0177	0.003	1.873e-09	0.2663	-0.0147	0.0027	4.631e-08	0.1561	0.0001	0.0065	0.9893	0.8	NA
rs4751690	10	120849937	C	G	European-only	0.5507	-0.0208	0.0027	1.153e-14	0.5366	-0.0167	0.0024	4.651e-12	0.4799	-0.0001	0.0054	0.9918	0.9	NA
rs4970854	1	145569388	T	C	European-only	0.5998	-0.0158	0.0028	1.948e-08	0.5394	-0.0129	0.0025	3.791e-07	0.2643	0.0001	0.006	0.993	0.8	NA
rs5925079	23	151145531	A	G	European-only	0.272	-0.0253	0.004	1.691e-10	0.2799	-0.0198	0.0035	1.684e-08	0.3082	0.0001	0.0075	0.9936	0.9	NA
rs35660507	1	65982388	A	G	European-only	0.0213	0.0912	0.0103	1.181e-18	0.0213	0.0912	0.0103	1.181e-18	NA	NA	NA	NA	NA	NA
1:165407590_AAT_A	1	165407590	A	AAT	European-only	0.0974	-0.0574	0.0061	5.703e-21	0.0974	-0.0574	0.0061	5.703e-21	NA	NA	NA	NA	NA	NA
rs823154	1	205762406	T	C	European-only	0.3993	0.0238	0.0027	2.736e-18	0.3993	0.0238	0.0027	2.736e-18	NA	NA	NA	NA	NA	NA
rs150351382	1	214017806	A	G	European-only	0.976	0.0691	0.0098	2.093e-12	0.976	0.0691	0.0098	2.093e-12	NA	NA	NA	NA	NA	NA
rs6673984	1	239044841	T	C	European-only	0.7175	-0.021	0.003	1.415e-12	0.7175	-0.021	0.003	1.415e-12	NA	NA	NA	NA	NA	NA
rs62106258	2	417167	T	C	European-only	0.9519	-0.1273	0.0072	4.62e-69	0.9519	-0.1273	0.0072	4.62e-69	NA	NA	NA	NA	NA	NA
rs56277911	2	10397352	T	C	European-only	0.0986	0.0386	0.0047	2.537e-16	0.0986	0.0386	0.0047	2.537e-16	NA	NA	NA	NA	NA	NA
rs12478906	2	23786611	T	C	European-only	0.1887	0.0232	0.0035	4.55e-11	0.1887	0.0232	0.0035	4.55e-11	NA	NA	NA	NA	NA	NA
rs150821390	2	24106445	T	C	European-only	0.0271	0.0598	0.0087	5.873e-12	0.0271	0.0598	0.0087	5.873e-12	NA	NA	NA	NA	NA	NA
rs2164808	2	25377176	T	C	European-only	0.4464	0.0171	0.0027	1.786e-10	0.4464	0.0171	0.0027	1.786e-10	NA	NA	NA	NA	NA	NA
rs143949361	2	32518557	T	C	European-only	0.8956	-0.0289	0.0044	8.309e-11	0.8956	-0.0289	0.0044	8.309e-11	NA	NA	NA	NA	NA	NA
rs199879971	2	48016970	C	CT	European-only	0.8061	-0.033	0.0035	1.506e-20	0.8061	-0.033	0.0035	1.506e-20	NA	NA	NA	NA	NA	NA
rs4417698	2	59318692	T	C	European-only	0.2897	-0.0228	0.0029	9.593e-15	0.2897	-0.0228	0.0029	9.593e-15	NA	NA	NA	NA	NA	NA
rs34437050	2	73535526	A	G	European-only	0.0132	0.2188	0.0128	3.756e-65	0.0132	0.2188	0.0128	3.756e-65	NA	NA	NA	NA	NA	NA
rs137992273	2	100549610	C	CT	European-only	0.8761	0.027	0.0044	6.591e-10	0.8761	0.027	0.0044	6.591e-10	NA	NA	NA	NA	NA	NA
rs79789785	2	116477445	T	C	European-only	0.1126	0.0334	0.0043	5.394e-15	0.1126	0.0334	0.0043	5.394e-15	NA	NA	NA	NA	NA	NA
rs2890652	2	142959931	T	C	European-only	0.8328	0.021	0.0036	4.663e-09	0.8328	0.021	0.0036	4.663e-09	NA	NA	NA	NA	NA	NA
rs188827378	2	156332680	T	C	European-only	0.987	0.114	0.0165	5.653e-12	0.987	0.114	0.0165	5.653e-12	NA	NA	NA	NA	NA	NA
rs71351504	2	156988215	A	C	ancestry combined	0.9363	0.0349	0.006	5.035e-09	0.9363	0.0349	0.006	5.035e-09	NA	NA	NA	NA	NA	NA
rs150173534	2	157027583	A	G	European-only	0.0139	0.0737	0.0121	1.129e-09	0.0139	0.0737	0.0121	1.129e-09	NA	NA	NA	NA	NA	NA
rs145438026	2	157228255	T	C	European-only	0.0648	-0.067	0.0055	6.578e-34	0.0648	-0.067	0.0055	6.578e-34	NA	NA	NA	NA	NA	NA
rs141730883	2	157765102	T	G	European-only	0.0053	-0.1947	0.0261	8.757e-14	0.0053	-0.1947	0.0261	8.757e-14	NA	NA	NA	NA	NA	NA
rs77704018	2	178608411	A	G	European-only	0.9673	0.0563	0.0079	1.136e-12	0.9673	0.0563	0.0079	1.136e-12	NA	NA	NA	NA	NA	NA
rs62178808	2	199798748	A	G	European-only	0.3076	0.0525	0.0029	6.544e-73	0.3076	0.0525	0.0029	6.544e-73	NA	NA	NA	NA	NA	NA
rs140818559	2	201936101	C	G	ancestry combined	0.9797	-0.0565	0.0098	8.571e-09	0.9797	-0.0565	0.0098	8.571e-09	NA	NA	NA	NA	NA	NA
rs184033703	2	206956138	A	G	European-only	0.0563	-0.0428	0.0059	5.2e-13	0.0563	-0.0428	0.0059	5.2e-13	NA	NA	NA	NA	NA	NA
rs79447298	2	209603849	A	G	European-only	0.8896	-0.0459	0.0043	8.385e-27	0.8896	-0.0459	0.0043	8.385e-27	NA	NA	NA	NA	NA	NA
rs115237289	3	44537744	T	C	European-only	0.8927	0.0314	0.0043	3.975e-13	0.8927	0.0314	0.0043	3.975e-13	NA	NA	NA	NA	NA	NA
rs6778080	3	49317338	T	C	European-only	0.2682	0.0436	0.0031	3.931e-46	0.2682	0.0436	0.0031	3.931e-46	NA	NA	NA	NA	NA	NA
rs146370649	3	51468766	C	G	European-only	0.9764	-0.1285	0.0096	7.164e-41	0.9764	-0.1285	0.0096	7.164e-41	NA	NA	NA	NA	NA	NA
rs2937259	3	114599978	T	C	European-only	0.0805	0.0362	0.0049	1.994e-13	0.0805	0.0362	0.0049	1.994e-13	NA	NA	NA	NA	NA	NA
rs13080934	3	151800199	T	C	European-only	0.2237	-0.0211	0.0033	9.993e-11	0.2237	-0.0211	0.0033	9.993e-11	NA	NA	NA	NA	NA	NA
rs34811474	4	25408838	A	G	European-only	0.226	0.0211	0.0035	1.708e-09	0.226	0.0211	0.0035	1.708e-09	NA	NA	NA	NA	NA	NA
rs376664122	4	43241960	A	C	European-only	0.0025	0.2218	0.04	2.852e-08	0.0025	0.2218	0.04	2.852e-08	NA	NA	NA	NA	NA	NA
rs569347875	4	104579118	T	C	European-only	0.0463	0.0975	0.0122	1.263e-15	0.0463	0.0975	0.0122	1.263e-15	NA	NA	NA	NA	NA	NA
rs62342064	4	104665972	T	C	European-only	0.1347	0.0508	0.0043	6.394e-32	0.1347	0.0508	0.0043	6.394e-32	NA	NA	NA	NA	NA	NA
rs182720267	4	104668115	C	G	European-only	0.9804	-0.1032	0.0106	1.354e-22	0.9804	-0.1032	0.0106	1.354e-22	NA	NA	NA	NA	NA	NA
rs528845403	4	104780790	A	AATGTGT	European-only	0.991	-0.2886	0.0209	2.606e-43	0.991	-0.2886	0.0209	2.606e-43	NA	NA	NA	NA	NA	NA
rs11375749	4	164867154	T	TA	European-only	0.3909	-0.0211	0.0036	4.003e-09	0.3909	-0.0211	0.0036	4.003e-09	NA	NA	NA	NA	NA	NA
rs35375873	5	43190647	C	G	European-only	0.1125	0.0464	0.0046	5.378e-24	0.1125	0.0464	0.0046	5.378e-24	NA	NA	NA	NA	NA	NA
rs139697123	5	51434833	A	G	European-only	0.0527	0.0356	0.0063	1.788e-08	0.0527	0.0356	0.0063	1.788e-08	NA	NA	NA	NA	NA	NA
rs80170948	5	64020316	T	G	European-only	0.9579	-0.073	0.0074	3.273e-23	0.9579	-0.073	0.0074	3.273e-23	NA	NA	NA	NA	NA	NA
rs7720979	5	81142937	A	G	European-only	0.9043	-0.0275	0.0046	2.339e-09	0.9043	-0.0275	0.0046	2.339e-09	NA	NA	NA	NA	NA	NA
rs6874443	5	87433218	T	C	European-only	0.7885	0.0214	0.0034	4.741e-10	0.7885	0.0214	0.0034	4.741e-10	NA	NA	NA	NA	NA	NA
rs146412114	5	87551966	T	C	European-only	0.9805	-0.0638	0.0103	5.973e-10	0.9805	-0.0638	0.0103	5.973e-10	NA	NA	NA	NA	NA	NA
rs4703270	5	103263134	T	C	European-only	0.105	-0.0261	0.0044	2.81e-09	0.105	-0.0261	0.0044	2.81e-09	NA	NA	NA	NA	NA	NA
rs75024050	5	110650648	A	G	European-only	0.951	0.0574	0.0066	2.694e-18	0.951	0.0574	0.0066	2.694e-18	NA	NA	NA	NA	NA	NA
rs141344917	5	111134797	A	G	European-only	0.0577	-0.0632	0.0059	1.033e-26	0.0577	-0.0632	0.0059	1.033e-26	NA	NA	NA	NA	NA	NA
rs80352688	5	129737151	A	T	European-only	0.9343	0.032	0.0057	1.903e-08	0.9343	0.032	0.0057	1.903e-08	NA	NA	NA	NA	NA	NA
rs13179411	5	133900513	T	G	European-only	0.1589	0.0624	0.0037	1.418e-65	0.1589	0.0624	0.0037	1.418e-65	NA	NA	NA	NA	NA	NA
rs11377737	6	5014863	G	GC	European-only	0.1418	-0.0276	0.005	4.057e-08	0.1418	-0.0276	0.005	4.057e-08	NA	NA	NA	NA	NA	NA
rs571535841	6	8704277	C	CTTTTTTTT	European-only	0.0911	0.0356	0.0064	3.243e-08	0.0911	0.0356	0.0064	3.243e-08	NA	NA	NA	NA	NA	NA
rs210926	6	11745565	T	C	European-only	0.8061	0.0216	0.0034	2.742e-10	0.8061	0.0216	0.0034	2.742e-10	NA	NA	NA	NA	NA	NA
rs116523144	6	28483691	T	C	ancestry combined	0.059	-0.0368	0.0062	3.151e-09	0.059	-0.0368	0.0062	3.151e-09	NA	NA	NA	NA	NA	NA
rs2308891	6	32610009	C	G	European-only	0.5653	-0.0225	0.0034	5.707e-11	0.5653	-0.0225	0.0034	5.707e-11	NA	NA	NA	NA	NA	NA
rs3903024	6	55318176	A	C	European-only	0.9576	0.0437	0.0068	1.4e-10	0.9576	0.0437	0.0068	1.4e-10	NA	NA	NA	NA	NA	NA
rs720884	6	56877318	A	G	European-only	0.83	0.044	0.0036	5.451e-34	0.83	0.044	0.0036	5.451e-34	NA	NA	NA	NA	NA	NA
rs149365686	6	98783306	T	TTCTC	European-only	0.4853	-0.0195	0.0035	3.138e-08	0.4853	-0.0195	0.0035	3.138e-08	NA	NA	NA	NA	NA	NA
rs75224353	6	100080252	A	G	ancestry combined	0.0358	0.0659	0.0074	3.772e-19	0.0358	0.0659	0.0074	3.772e-19	NA	NA	NA	NA	NA	NA
rs77242169	6	104320457	T	C	European-only	0.9401	0.0324	0.0059	4.917e-08	0.9401	0.0324	0.0059	4.917e-08	NA	NA	NA	NA	NA	NA
rs71572240	6	105388364	C	G	European-only	0.0097	-0.1441	0.0187	1.243e-14	0.0097	-0.1441	0.0187	1.243e-14	NA	NA	NA	NA	NA	NA
rs17245411	6	128345371	T	C	European-only	0.9582	0.0599	0.0075	1.028e-15	0.9582	0.0599	0.0075	1.028e-15	NA	NA	NA	NA	NA	NA
rs111628347	6	130138276	C	CTGAG	European-only	0.8595	0.0248	0.0041	1.037e-09	0.8595	0.0248	0.0041	1.037e-09	NA	NA	NA	NA	NA	NA
rs78928932	6	136228617	T	C	European-only	0.9263	-0.0419	0.0058	3.482e-13	0.9263	-0.0419	0.0058	3.482e-13	NA	NA	NA	NA	NA	NA
rs109836	6	143091263	A	G	European-only	0.0302	0.0519	0.0083	3.248e-10	0.0302	0.0519	0.0083	3.248e-10	NA	NA	NA	NA	NA	NA
rs147484740	7	1644963	A	T	European-only	0.3565	-0.0258	0.0037	3.633e-12	0.3565	-0.0258	0.0037	3.633e-12	NA	NA	NA	NA	NA	NA
rs113747184	7	2302381	T	C	ancestry combined	0.0259	-0.0537	0.0085	3.387e-10	0.0259	-0.0537	0.0085	3.387e-10	NA	NA	NA	NA	NA	NA
rs17853284	7	75610876	T	C	European-only	0.0067	0.1356	0.0196	4.328e-12	0.0067	0.1356	0.0196	4.328e-12	NA	NA	NA	NA	NA	NA
rs11767400	7	122160742	A	C	European-only	0.296	0.0285	0.0029	3.169e-22	0.296	0.0285	0.0029	3.169e-22	NA	NA	NA	NA	NA	NA
rs113766063	7	129989450	A	G	European-only	0.0139	-0.0674	0.0123	4.682e-08	0.0139	-0.0674	0.0123	4.682e-08	NA	NA	NA	NA	NA	NA
rs3909553	7	130417814	A	G	European-only	0.0447	0.055	0.0069	1.081e-15	0.0447	0.055	0.0069	1.081e-15	NA	NA	NA	NA	NA	NA
rs113013060	7	138821072	A	C	European-only	0.0428	0.052	0.0074	1.455e-12	0.0428	0.052	0.0074	1.455e-12	NA	NA	NA	NA	NA	NA
rs17335036	8	4144890	A	G	European-only	0.1558	-0.0226	0.0038	3.176e-09	0.1558	-0.0226	0.0038	3.176e-09	NA	NA	NA	NA	NA	NA
rs73202639	8	12597044	C	G	European-only	0.8808	0.0301	0.0042	8.15e-13	0.8808	0.0301	0.0042	8.15e-13	NA	NA	NA	NA	NA	NA
rs11989711	8	81531810	T	C	European-only	0.9318	-0.0382	0.0054	1.279e-12	0.9318	-0.0382	0.0054	1.279e-12	NA	NA	NA	NA	NA	NA
rs117318988	8	131085872	T	C	European-only	0.0198	0.0531	0.0096	2.821e-08	0.0198	0.0531	0.0096	2.821e-08	NA	NA	NA	NA	NA	NA
rs118104429	8	137939667	A	C	European-only	0.0237	-0.061	0.0102	2.29e-09	0.0237	-0.061	0.0102	2.29e-09	NA	NA	NA	NA	NA	NA
rs117250755	9	6981826	A	C	European-only	0.99	0.1176	0.0175	1.785e-11	0.99	0.1176	0.0175	1.785e-11	NA	NA	NA	NA	NA	NA
rs576267023	9	10781993	T	C	European-only	0.1195	0.034	0.0055	5.694e-10	0.1195	0.034	0.0055	5.694e-10	NA	NA	NA	NA	NA	NA
rs9314802	9	75882709	A	C	European-only	0.0668	0.0513	0.0055	1.57e-20	0.0668	0.0513	0.0055	1.57e-20	NA	NA	NA	NA	NA	NA
rs641494	9	76903371	A	T	European-only	0.7342	-0.0384	0.003	3.924e-37	0.7342	-0.0384	0.003	3.924e-37	NA	NA	NA	NA	NA	NA
rs35436838	9	77273910	T	G	European-only	0.9575	-0.0699	0.007	2.855e-23	0.9575	-0.0699	0.007	2.855e-23	NA	NA	NA	NA	NA	NA
rs117508782	9	86512238	T	C	European-only	0.9866	0.0861	0.0138	4.206e-10	0.9866	0.0861	0.0138	4.206e-10	NA	NA	NA	NA	NA	NA
rs77036801	9	103126636	T	C	European-only	0.9559	-0.0384	0.0068	1.613e-08	0.9559	-0.0384	0.0068	1.613e-08	NA	NA	NA	NA	NA	NA
rs111444804	9	114107303	T	C	ancestry combined	0.1096	-0.03	0.0045	2.293e-11	0.1096	-0.03	0.0045	2.293e-11	NA	NA	NA	NA	NA	NA
rs187562346	9	114153423	A	G	European-only	0.0083	-0.1157	0.0212	4.539e-08	0.0083	-0.1157	0.0212	4.539e-08	NA	NA	NA	NA	NA	NA
rs112877084	9	114291438	C	G	ancestry combined	0.9325	0.0632	0.0055	6.814e-31	0.9325	0.0632	0.0055	6.814e-31	NA	NA	NA	NA	NA	NA
rs113301008	9	114302037	A	G	ancestry combined	0.0404	-0.0477	0.007	8.166e-12	0.0404	-0.0477	0.007	8.166e-12	NA	NA	NA	NA	NA	NA
10:71337924_ATATGTTGAGCAGATCGT_A	10	71337924	A	ATATGTTGAGCAGATCGT	European-only	0.0071	0.1828	0.0221	1.493e-16	0.0071	0.1828	0.0221	1.493e-16	NA	NA	NA	NA	NA	NA
rs2607863	10	88024443	T	C	European-only	0.0474	0.0544	0.0065	6.305e-17	0.0474	0.0544	0.0065	6.305e-17	NA	NA	NA	NA	NA	NA
rs116913469	11	1481131	T	C	European-only	0.098	0.0268	0.0046	4.98e-09	0.098	0.0268	0.0046	4.98e-09	NA	NA	NA	NA	NA	NA
rs146313932	11	63561515	T	C	European-only	0.0704	-0.0383	0.0064	2.155e-09	0.0704	-0.0383	0.0064	2.155e-09	NA	NA	NA	NA	NA	NA
rs139426709	11	85088870	T	C	ancestry combined	0.9567	-0.0538	0.007	1.382e-14	0.9567	-0.0538	0.007	1.382e-14	NA	NA	NA	NA	NA	NA
rs486055	11	102650424	T	C	European-only	0.1604	0.0203	0.0037	3.205e-08	0.1604	0.0203	0.0037	3.205e-08	NA	NA	NA	NA	NA	NA
rs17543232	11	113833167	A	G	European-only	0.0287	-0.0496	0.0088	1.8e-08	0.0287	-0.0496	0.0088	1.8e-08	NA	NA	NA	NA	NA	NA
rs116556102	12	2303850	C	G	European-only	0.985	0.0808	0.0115	1.992e-12	0.985	0.0808	0.0115	1.992e-12	NA	NA	NA	NA	NA	NA
rs56196860	12	2908330	A	C	European-only	0.0307	0.0596	0.0092	7.739e-11	0.0307	0.0596	0.0092	7.739e-11	NA	NA	NA	NA	NA	NA
rs77530428	12	17126283	A	G	European-only	0.9836	-0.0986	0.0113	3.208e-18	0.9836	-0.0986	0.0113	3.208e-18	NA	NA	NA	NA	NA	NA
rs11048563	12	26676468	A	T	ancestry combined	0.4691	0.0157	0.0029	4.235e-08	0.4691	0.0157	0.0029	4.235e-08	NA	NA	NA	NA	NA	NA
rs115755936	12	39325759	A	G	European-only	0.0723	0.0418	0.0055	2.863e-14	0.0723	0.0418	0.0055	2.863e-14	NA	NA	NA	NA	NA	NA
rs10877277	12	59801192	T	C	European-only	0.1933	-0.0213	0.0034	3.572e-10	0.1933	-0.0213	0.0034	3.572e-10	NA	NA	NA	NA	NA	NA
rs186473818	12	82567654	T	C	European-only	0.9833	0.068	0.0112	1.197e-09	0.9833	0.068	0.0112	1.197e-09	NA	NA	NA	NA	NA	NA
rs34765930	12	82792949	A	G	European-only	0.0206	-0.0695	0.0103	1.279e-11	0.0206	-0.0695	0.0103	1.279e-11	NA	NA	NA	NA	NA	NA
rs76439972	12	92456577	T	C	European-only	0.0725	0.0389	0.0053	3.085e-13	0.0725	0.0389	0.0053	3.085e-13	NA	NA	NA	NA	NA	NA
rs35000205	12	93989683	A	AT	European-only	0.7701	0.0184	0.0034	4.07e-08	0.7701	0.0184	0.0034	4.07e-08	NA	NA	NA	NA	NA	NA
rs78551082	12	97850964	T	C	European-only	0.059	0.0472	0.0057	1.096e-16	0.059	0.0472	0.0057	1.096e-16	NA	NA	NA	NA	NA	NA
rs78697213	12	116405281	T	C	European-only	0.9749	0.0493	0.0088	2.402e-08	0.9749	0.0493	0.0088	2.402e-08	NA	NA	NA	NA	NA	NA
rs117785622	12	132283582	T	G	ancestry combined	0.0142	0.0838	0.0134	4.042e-10	0.0142	0.0838	0.0134	4.042e-10	NA	NA	NA	NA	NA	NA
rs9737965	12	133106090	T	G	European-only	0.0643	0.0396	0.0058	1.203e-11	0.0643	0.0396	0.0058	1.203e-11	NA	NA	NA	NA	NA	NA
rs10083257	13	114994296	A	G	European-only	0.1225	0.0284	0.0041	3.252e-12	0.1225	0.0284	0.0041	3.252e-12	NA	NA	NA	NA	NA	NA
rs10136330	14	30514335	T	C	European-only	0.0412	-0.0594	0.007	1.34e-17	0.0412	-0.0594	0.007	1.34e-17	NA	NA	NA	NA	NA	NA
rs36081475	14	39031093	A	G	European-only	0.4762	0.0197	0.0035	1.673e-08	0.4762	0.0197	0.0035	1.673e-08	NA	NA	NA	NA	NA	NA
rs201544015	14	60901567	T	TTA	ancestry combined	0.8309	-0.0543	0.0067	5.225e-16	0.8309	-0.0543	0.0067	5.225e-16	NA	NA	NA	NA	NA	NA
rs115592437	14	83748464	T	C	European-only	0.0372	0.0401	0.0071	1.789e-08	0.0372	0.0401	0.0071	1.789e-08	NA	NA	NA	NA	NA	NA
rs184950120	15	23810843	T	C	European-only	0.0039	-0.2557	0.0283	1.568e-19	0.0039	-0.2557	0.0283	1.568e-19	NA	NA	NA	NA	NA	NA
rs112036939	15	41247859	A	T	European-only	0.9727	-0.0613	0.0086	9.337e-13	0.9727	-0.0613	0.0086	9.337e-13	NA	NA	NA	NA	NA	NA
rs73393694	15	51505857	A	G	European-only	0.9671	0.0466	0.0076	7.897e-10	0.9671	0.0466	0.0076	7.897e-10	NA	NA	NA	NA	NA	NA
rs34478583	15	66623894	C	CA	European-only	0.8961	0.0348	0.006	5.992e-09	0.8961	0.0348	0.006	5.992e-09	NA	NA	NA	NA	NA	NA
rs188014652	16	14442608	A	C	European-only	0.0155	-0.102	0.0138	1.485e-13	0.0155	-0.102	0.0138	1.485e-13	NA	NA	NA	NA	NA	NA
rs148965598	16	19975731	A	G	European-only	0.8655	-0.0468	0.004	5.196e-32	0.8655	-0.0468	0.004	5.196e-32	NA	NA	NA	NA	NA	NA
rs113245667	16	24773291	C	G	European-only	0.9569	-0.0642	0.007	3.793e-20	0.9569	-0.0642	0.007	3.793e-20	NA	NA	NA	NA	NA	NA
rs56404782	16	31126535	T	C	European-only	0.3416	-0.0189	0.0029	5.542e-11	0.3416	-0.0189	0.0029	5.542e-11	NA	NA	NA	NA	NA	NA
rs62028293	16	50264054	T	C	European-only	0.9825	-0.0688	0.0112	9.052e-10	0.9825	-0.0688	0.0112	9.052e-10	NA	NA	NA	NA	NA	NA
rs12325192	16	51488129	T	C	European-only	0.2077	0.0196	0.0034	1.075e-08	0.2077	0.0196	0.0034	1.075e-08	NA	NA	NA	NA	NA	NA
rs189566818	16	69626436	T	C	European-only	0.9934	-0.1428	0.0212	1.471e-11	0.9934	-0.1428	0.0212	1.471e-11	NA	NA	NA	NA	NA	NA
rs2213978	16	72984595	A	C	European-only	0.0216	-0.0649	0.01	9.829e-11	0.0216	-0.0649	0.01	9.829e-11	NA	NA	NA	NA	NA	NA
rs62041529	16	73912707	A	G	European-only	0.8332	0.0244	0.0038	7.397e-11	0.8332	0.0244	0.0038	7.397e-11	NA	NA	NA	NA	NA	NA
rs112491239	17	1957146	A	G	European-only	0.052	0.0383	0.0063	1.476e-09	0.052	0.0383	0.0063	1.476e-09	NA	NA	NA	NA	NA	NA
rs117298709	17	2106475	A	G	European-only	0.03	0.0496	0.0084	3.968e-09	0.03	0.0496	0.0084	3.968e-09	NA	NA	NA	NA	NA	NA
rs28365160	17	4622551	A	G	European-only	0.7664	-0.0176	0.0032	2.538e-08	0.7664	-0.0176	0.0032	2.538e-08	NA	NA	NA	NA	NA	NA
rs148072758	17	41189346	A	G	ancestry combined	0.0097	-0.094	0.0168	2.2e-08	0.0097	-0.094	0.0168	2.2e-08	NA	NA	NA	NA	NA	NA
rs2532387	17	44313522	T	G	European-only	0.2081	0.0318	0.0039	2.262e-16	0.2081	0.0318	0.0039	2.262e-16	NA	NA	NA	NA	NA	NA
rs11654292	17	46197442	T	C	European-only	0.8879	-0.0324	0.0042	1.794e-14	0.8879	-0.0324	0.0042	1.794e-14	NA	NA	NA	NA	NA	NA
rs149435631	17	53230921	G	GA	European-only	0.3936	-0.0292	0.0029	1.552e-24	0.3936	-0.0292	0.0029	1.552e-24	NA	NA	NA	NA	NA	NA
rs12937034	17	79446015	A	G	European-only	0.607	-0.0227	0.0028	7.356e-16	0.607	-0.0227	0.0028	7.356e-16	NA	NA	NA	NA	NA	NA
rs72661148	18	45371695	A	G	ancestry combined	0.9625	-0.05	0.0076	6.231e-11	0.9625	-0.05	0.0076	6.231e-11	NA	NA	NA	NA	NA	NA
rs8094523	18	57878155	A	G	European-only	0.0704	0.039	0.0061	1.471e-10	0.0704	0.039	0.0061	1.471e-10	NA	NA	NA	NA	NA	NA
rs149579753	18	76719213	T	TA	European-only	0.7624	-0.0187	0.0033	1.488e-08	0.7624	-0.0187	0.0033	1.488e-08	NA	NA	NA	NA	NA	NA
rs61754469	19	651684	T	C	European-only	0.0249	-0.075	0.0102	1.961e-13	0.0249	-0.075	0.0102	1.961e-13	NA	NA	NA	NA	NA	NA
rs144624209	19	11152888	A	G	European-only	0.0626	0.0361	0.0059	1.212e-09	0.0626	0.0361	0.0059	1.212e-09	NA	NA	NA	NA	NA	NA
rs1803768	19	14626197	A	G	European-only	0.0599	-0.0318	0.0058	3.43e-08	0.0599	-0.0318	0.0058	3.43e-08	NA	NA	NA	NA	NA	NA
rs887898	19	15539439	A	G	European-only	0.2523	-0.0222	0.0031	1.805e-12	0.2523	-0.0222	0.0031	1.805e-12	NA	NA	NA	NA	NA	NA
rs7508638	19	17365047	A	T	European-only	0.1758	-0.021	0.0036	4.123e-09	0.1758	-0.021	0.0036	4.123e-09	NA	NA	NA	NA	NA	NA
rs8100439	19	30983806	A	C	European-only	0.1515	-0.0326	0.0038	4.768e-18	0.1515	-0.0326	0.0038	4.768e-18	NA	NA	NA	NA	NA	NA
rs140036621	19	47709169	T	C	European-only	0.0173	-0.081	0.012	1.384e-11	0.0173	-0.081	0.012	1.384e-11	NA	NA	NA	NA	NA	NA
rs679574	19	49206108	C	G	European-only	0.504	-0.0193	0.0027	5.774e-13	0.504	-0.0193	0.0027	5.774e-13	NA	NA	NA	NA	NA	NA
rs150032686	19	49781808	T	C	European-only	0.9692	0.0558	0.0083	2.092e-11	0.9692	0.0558	0.0083	2.092e-11	NA	NA	NA	NA	NA	NA
rs200876443	19	50363585	C	CAG	European-only	0.038	-0.0714	0.0088	3.973e-16	0.038	-0.0714	0.0088	3.973e-16	NA	NA	NA	NA	NA	NA
rs4815394	20	25197982	T	C	European-only	0.0311	0.0449	0.008	1.676e-08	0.0311	0.0449	0.008	1.676e-08	NA	NA	NA	NA	NA	NA
rs1737894	20	31054702	C	G	European-only	0.5969	0.0223	0.0027	3.144e-16	0.5969	0.0223	0.0027	3.144e-16	NA	NA	NA	NA	NA	NA
rs28570507	21	35472847	A	G	European-only	0.961	0.0395	0.0072	4.841e-08	0.961	0.0395	0.0072	4.841e-08	NA	NA	NA	NA	NA	NA
rs9969946	23	50168356	A	T	European-only	0.3106	-0.0305	0.0031	2.759e-23	0.3106	-0.0305	0.0031	2.759e-23	NA	NA	NA	NA	NA	NA
rs7067170	23	68382836	A	G	European-only	0.242	0.038	0.0034	2.335e-29	0.242	0.038	0.0034	2.335e-29	NA	NA	NA	NA	NA	NA
rs5920981	23	96209579	A	G	European-only	0.0549	-0.0475	0.0086	3.573e-08	0.0549	-0.0475	0.0086	3.573e-08	NA	NA	NA	NA	NA	NA
rs9887590	23	101373498	A	C	European-only	0.4514	-0.0349	0.0033	9.518e-27	0.4514	-0.0349	0.0033	9.518e-27	NA	NA	NA	NA	NA	NA
rs5932892	23	130453001	T	C	European-only	0.0408	-0.0697	0.0076	3.002e-20	0.0408	-0.0697	0.0076	3.002e-20	NA	NA	NA	NA	NA	NA
rs12389885	23	139590275	T	C	European-only	0.2674	0.0263	0.0037	6.945e-13	0.2674	0.0263	0.0037	6.945e-13	NA	NA	NA	NA	NA	NA

## Sheet: ST3 | External replication
SNP	MarkerName	CHR	POS	Matched Beta	SE	P
rs2459998	chr1:2138679	1	2138679	0.003552	0.010082	0.724599
rs12127887	chr1:7033885	1	7033885	0.015304	0.010635	0.150154
rs6692817	chr1:7462147	1	7462147	0.025686	0.011147	0.021203
rs12126422	chr1:7764413	1	7764413	0.024447	0.012464	0.049839
rs6678140	chr1:8436802	1	8436802	0.018731	0.010449	0.073018
rs2273298	chr1:10218377	1	10218377	0.020832	0.014702	0.156498
rs11121624	chr1:10850371	1	10850371	-0.00029	0.01525	0.98494
rs2744682	chr1:14149249	1	14149249	0.033386	0.014187	0.01861
rs7515397	chr1:19554099	1	19554099	-0.00994	0.01014	0.326842
rs12125335	chr1:21385436	1	21385436	0.054244	0.014294	0.000148
rs11582775	chr1:22127062	1	22127062	0.028436	0.01497	0.057495
rs113184243	chr1:27064382	1	27064382	0.04139	0.018914	0.028646
rs6670211	chr1:29576784	1	29576784	0.008497	0.010066	0.398602
rs16834280	chr1:31717050	1	31717050	NA	NA	NA
rs11061	chr1:33789670	1	33789670	0.021281	0.01145	0.063087
rs1415025	chr1:35119991	1	35119991	-0.00235	0.01043	0.821751
rs1891850	chr1:38795252	1	38795252	0.001496	0.01037	0.885267
rs58203599	chr1:38947394	1	38947394	0.033897	0.028623	0.236311
rs12741932	chr1:41621182	1	41621182	NA	NA	NA
rs499257	chr1:44078384	1	44078384	0.037985	0.010649	0.000361
rs1738045	chr1:44721739	1	44721739	0.019857	0.010853	0.067302
rs565692	chr1:47915175	1	47915175	0.010474	0.01016	0.302586
rs17365357	chr1:53045440	1	53045440	-0.02617	0.017743	0.140253
rs643428	chr1:54728858	1	54728858	0.010518	0.010295	0.306959
rs10489815	chr1:58949510	1	58949510	0.008797	0.012922	0.496016
rs71056102	chr1:65815413:INDEL	1	65815413	0.017473	0.010127	0.084454
rs61779781	chr1:65934354	1	65934354	0.023864	0.009962	0.016595
rs35660507	chr1:65982388	1	65982388	0.097189	0.036361	0.00752
rs1338188	chr1:67029862	1	67029862	0.003389	0.014441	0.814476
rs66461782	chr1:71533287	1	71533287	0.023461	0.011059	0.03388
rs3101339	chr1:72748669	1	72748669	NA	NA	NA
rs80054503	chr1:72900406	1	72900406	NA	NA	NA
rs11210476	chr1:74995450	1	74995450	0.036268	0.009997	0.000286
rs10874286	chr1:82562877	1	82562877	-0.00133	0.01054	0.899485
rs11163482	chr1:82939537	1	82939537	0.019587	0.010317	0.05763
rs6429838	chr1:83262934	1	83262934	0.009392	0.010089	0.351897
rs1215540	chr1:90075604	1	90075604	NA	NA	NA
rs34311402	chr1:90698713	1	90698713	0.025939	0.012362	0.035881
rs12042107	chr1:91196176	1	91196176	-0.00182	0.009999	0.855324
rs1475173	chr1:96993374	1	96993374	-0.0092	0.011657	0.430222
rs2811218	chr1:98027316	1	98027316	0.018389	0.012237	0.132912
rs76593957	chr1:98246494	1	98246494	0.022306	0.019073	0.242194
rs11165924	chr1:98375448	1	98375448	0.026628	0.010617	0.012142
rs4512669	chr1:102521349	1	102521349	0.023361	0.009967	0.019093
rs11585780	chr1:115237065	1	115237065	-0.002	0.009926	0.839977
rs4970854	chr1:145569388	1	145569388	NA	NA	NA
rs56864370	chr1:146583429	1	146583429	0.019283	0.011075	0.081664
rs834233	chr1:150354276	1	150354276	0.041575	0.010635	9.26e-05
rs12403609	chr1:150676485	1	150676485	0.026766	0.010167	0.008471
rs7540258	chr1:151008852	1	151008852	-0.00534	0.0166	0.747646
rs10797047	chr1:154149240	1	154149240	NA	NA	NA
rs10908419	chr1:154567699	1	154567699	0.005337	0.009967	0.592294
rs11264387	chr1:155563152	1	155563152	NA	NA	NA
rs2343506	chr1:162892924	1	162892924	0.01447	0.010062	0.150414
rs2842008	chr1:163018644	1	163018644	0.020186	0.021289	0.343029
rs1509031	chr1:163254402	1	163254402	0.016563	0.011436	0.147515
rs3767357	chr1:165403451	1	165403451	0.08881	0.013703	9.12e-11
1:165407590_AAT_A	chr1:165407590:INDEL	1	165407590	NA	NA	NA
rs75865921	chr1:165568306	1	165568306	0.016599	0.021504	0.440176
rs6662130	chr1:166959890	1	166959890	0.004366	0.01301	0.737182
rs4656149	chr1:168231407	1	168231407	0.031802	0.011179	0.004443
rs6661868	chr1:174076767	1	174076767	0.016167	0.012648	0.201168
rs10913213	chr1:176563260	1	176563260	0.004536	0.01057	0.667842
rs545608	chr1:177899121	1	177899121	NA	NA	NA
rs61828391	chr1:179732142	1	179732142	0.023189	0.014822	0.117682
rs10753223	chr1:180745006	1	180745006	0.022801	0.009877	0.020971
rs10912256	chr1:188120914	1	188120914	NA	NA	NA
rs6700152	chr1:191397516	1	191397516	0.015363	0.010484	0.142807
rs12141381	chr1:194522584	1	194522584	0.027042	0.011115	0.014972
rs10921669	chr1:194797981	1	194797981	0.01239	0.009906	0.210989
rs6427782	chr1:199798339	1	199798339	0.016471	0.009999	0.099504
rs11240695	chr1:204158132	1	204158132	0.022204	0.011614	0.055891
rs823154	chr1:205762406	1	205762406	0.024933	0.010072	0.013309
rs12040029	chr1:213451958	1	213451958	0.013758	0.015794	0.383726
rs382000	chr1:213728894	1	213728894	0.015379	0.010412	0.139668
rs150351382	chr1:214017806	1	214017806	0.03148	0.038161	0.409413
rs10915840	chr1:225668524	1	225668524	-0.00948	0.011528	0.411041
rs472594	chr1:228601638	1	228601638	0.014231	0.011795	0.227623
rs876793	chr1:237852083	1	237852083	0.004948	0.01042	0.634864
rs6673984	chr1:239044841	1	239044841	0.008099	0.011259	0.471937
rs7517340	chr1:243710190	1	243710190	0.034221	0.01309	0.008943
rs62106258	chr2:417167	2	417167	0.130107	0.026908	1.33e-06
rs4854340	chr2:623216	2	623216	0.046263	0.013354	0.000531
rs12692299	chr2:6336542	2	6336542	NA	NA	NA
rs56277911	chr2:10397352	2	10397352	0.024812	0.016218	0.126035
rs7570255	chr2:16699432	2	16699432	0.012987	0.010399	0.211721
rs1812706	chr2:17973097	2	17973097	0.015158	0.01094	0.165871
rs13033444	chr2:23611438	2	23611438	0.009335	0.010801	0.387466
rs12478906	chr2:23786611	2	23786611	0.024045	0.012961	0.063565
rs150821390	chr2:24106445	2	24106445	0.045468	0.031644	0.150752
rs13035244	chr2:25134009	2	25134009	0.019246	0.010016	0.05467
rs2164808	chr2:25377176	2	25377176	NA	NA	NA
rs1881396	chr2:27844601	2	27844601	0.016063	0.012206	0.188184
rs4666044	chr2:28473713	2	28473713	NA	NA	NA
rs6753809	chr2:29171177	2	29171177	0.02094	0.009961	0.035538
rs143949361	chr2:32518557	2	32518557	0.047405	0.01693	0.005108
rs3112198	chr2:39002142	2	39002142	0.008302	0.0102	0.415694
rs2083347	chr2:42968497	2	42968497	0.009231	0.010996	0.401166
rs7590268	chr2:43540125	2	43540125	0.021617	0.01164	0.063301
rs12991919	chr2:44995766	2	44995766	0.008226	0.010367	0.427487
rs13386862	chr2:45156324	2	45156324	-0.01053	0.010682	0.324213
rs199879971	chr2:48016970:INDEL	2	48016970	NA	NA	NA
rs1377241	chr2:50406954	2	50406954	0.040073	0.009986	6e-05
rs62142927	chr2:51569719	2	51569719	0.010097	0.010354	0.329513
rs11893331	chr2:56577406	2	56577406	0.05209	0.013535	0.000119
rs2717043	chr2:58179019	2	58179019	0.017723	0.01027	0.084413
rs4417698	chr2:59318692	2	59318692	0.003354	0.011024	0.760916
rs2539679	chr2:59856713	2	59856713	NA	NA	NA
rs1025128	chr2:60175475	2	60175475	0.015411	0.010107	0.127316
rs6545816	chr2:60714861	2	60714861	0.012128	0.010033	0.226703
rs2839831	chr2:61582717	2	61582717	0.028994	0.013784	0.03543
rs2723065	chr2:65279414	2	65279414	0.000771	0.010259	0.940081
rs6715061	chr2:65590336	2	65590336	0.005433	0.010555	0.606721
rs12713596	chr2:67550323	2	67550323	NA	NA	NA
rs6546523	chr2:69708367	2	69708367	0.018531	0.012834	0.148765
rs34437050	chr2:73535526	2	73535526	0.169291	0.049542	0.000633
rs828867	chr2:74334462	2	74334462	0.008173	0.010193	0.422675
rs10191141	chr2:77103474	2	77103474	0.015166	0.011322	0.180418
rs72810660	chr2:78795615	2	78795615	0.004556	0.010643	0.668576
rs2711422	chr2:82193604	2	82193604	-0.00045	0.010944	0.966987
rs62162757	chr2:85656788	2	85656788	0.005833	0.01061	0.582491
rs137992273	chr2:100549610:INDEL	2	100549610	0.007502	0.014258	0.598784
rs2679894	chr2:105870779	2	105870779	0.045427	0.010406	1.27e-05
rs62155874	chr2:105973094	2	105973094	0.028614	0.015683	0.068075
rs2450280	chr2:108608018	2	108608018	0.020794	0.01222	0.088812
rs17041869	chr2:111896243	2	111896243	-0.00217	0.015045	0.885231
rs79789785	chr2:116477445	2	116477445	0.003992	0.015945	0.802318
rs12479311	chr2:121141060	2	121141060	0.014812	0.011706	0.205752
rs6732410	chr2:121369660	2	121369660	0.029015	0.01382	0.035773
rs13392139	chr2:121578767	2	121578767	NA	NA	NA
rs314936	chr2:126017807	2	126017807	0.009422	0.01002	0.347084
rs1984559	chr2:135678888	2	135678888	0.029391	0.013186	0.025815
rs4954438	chr2:137559630	2	137559630	0.032983	0.010151	0.001157
rs6733172	chr2:142360384	2	142360384	0.032045	0.011988	0.007514
rs2890652	chr2:142959931	2	142959931	0.015337	0.012752	0.229107
rs147742308	chr2:146937420	2	146937420	0.045994	0.017344	0.008006
rs1406449	chr2:148495285	2	148495285	0.011863	0.009998	0.235419
rs4664602	chr2:153542585	2	153542585	0.043069	0.013373	0.00128
rs188827378	chr2:156332680	2	156332680	NA	NA	NA
rs142058842	chr2:156621725	2	156621725	0.059069	0.01326	8.41e-06
rs71351504	chr2:156988215	2	156988215	0.012217	0.019038	0.521075
rs150173534	chr2:157027583	2	157027583	0.052146	0.037997	0.169941
rs145438026	chr2:157228255	2	157228255	0.047277	0.020525	0.021259
rs4664837	chr2:157590976	2	157590976	0.021165	0.010856	0.051221
rs141730883	chr2:157765102	2	157765102	NA	NA	NA
rs2528582	chr2:159511163	2	159511163	0.002712	0.010015	0.786575
rs11678561	chr2:164539038	2	164539038	0.018959	0.011301	0.09342
rs3029611	chr2:166196827:INDEL	2	166196827	0.021617	0.009972	0.030171
rs495135	chr2:169687359	2	169687359	0.003983	0.010583	0.70664
rs2271758	chr2:172701157	2	172701157	0.026312	0.010108	0.009238
rs480530	chr2:174531473	2	174531473	0.001463	0.017054	0.931638
rs72919397	chr2:174747988	2	174747988	0.039386	0.010304	0.000132
rs7582977	chr2:175205513	2	175205513	0.018351	0.018492	0.321035
rs77704018	chr2:178608411	2	178608411	0.115822	0.031362	0.000222
rs16867326	chr2:181379902	2	181379902	0.038725	0.016446	0.018537
rs1801262	chr2:182543455	2	182543455	0.007015	0.010208	0.491936
rs842596	chr2:184257017	2	184257017	0.028115	0.013022	0.030849
rs12151442	chr2:187537847	2	187537847	0.007767	0.010884	0.475426
rs3771300	chr2:191835596	2	191835596	-0.00353	0.009938	0.722397
rs7570167	chr2:199611990	2	199611990	0.047101	0.010535	7.78e-06
rs62178808	chr2:199798748	2	199798748	0.035764	0.010487	0.000649
rs140818559	chr2:201936101	2	201936101	0.088991	0.036785	0.015554
rs6753802	chr2:203055831	2	203055831	0.046882	0.016512	0.004523
rs2161026	chr2:206017458	2	206017458	0.003367	0.010491	0.74823
rs184033703	chr2:206956138	2	206956138	0.000607	0.025445	0.980974
rs7559294	chr2:208908682	2	208908682	0.0266	0.011272	0.018283
rs79447298	chr2:209603849	2	209603849	0.03527	0.01547	0.02261
rs2302539	chr2:211000909	2	211000909	0.013986	0.010127	0.167275
rs6735626	chr2:213403972	2	213403972	0.010453	0.010081	0.299784
rs11886864	chr2:220156531	2	220156531	0.018318	0.014249	0.198599
rs2163413	chr2:226349200	2	226349200	0.032371	0.013865	0.019556
rs9678602	chr2:230832789	2	230832789	0.004527	0.010535	0.667378
rs7604546	chr2:232721258	2	232721258	0.026813	0.011377	0.018434
rs3791482	chr2:240066870	2	240066870	NA	NA	NA
rs35426986	chr2:242538936	2	242538936	-0.00239	0.013574	0.860415
rs13067157	chr3:935726	3	935726	NA	NA	NA
rs9814387	chr3:1579312	3	1579312	0.009919	0.010786	0.357786
rs73820560	chr3:1906245	3	1906245	0.015543	0.014492	0.283498
rs11715763	chr3:11703109	3	11703109	0.010039	0.009969	0.313921
rs9310563	chr3:18435218	3	18435218	0.022422	0.010151	0.027187
rs73030940	chr3:19015826	3	19015826	0.013304	0.012015	0.26817
rs13078875	chr3:23097388	3	23097388	0.005002	0.010654	0.638688
rs6550828	chr3:24037673	3	24037673	0.024296	0.011542	0.035294
rs73035994	chr3:24206463	3	24206463	0.111303	0.029432	0.000156
rs1010961	chr3:24254750	3	24254750	0.010478	0.010009	0.295148
rs1984870	chr3:24715135	3	24715135	0.045248	0.010056	6.8e-06
rs925649	chr3:37270864	3	37270864	0.009379	0.010181	0.356955
rs10460960	chr3:42308735	3	42308735	0.020428	0.015065	0.175085
rs115237289	chr3:44537744	3	44537744	-0.01957	0.01669	0.24107
rs13319205	chr3:47800216	3	47800216	0.024646	0.01119	0.027632
rs6778080	chr3:49317338	3	49317338	0.04122	0.011104	0.000205
rs146370649	chr3:51468766	3	51468766	0.108436	0.028841	0.00017
rs34261027	chr3:52490391	3	52490391	0.020964	0.013042	0.107968
rs3774358	chr3:52848896	3	52848896	0.039497	0.012578	0.001689
rs3774604	chr3:53824136	3	53824136	0.004262	0.010345	0.680385
rs148535477	chr3:61264543:INDEL	3	61264543	0.00349	0.013118	0.790204
rs7431217	chr3:68595634	3	68595634	0.010111	0.010064	0.315059
rs13070445	chr3:71767000	3	71767000	0.022574	0.013924	0.104972
rs7616883	chr3:75215931	3	75215931	0.008575	0.011919	0.471863
rs7621959	chr3:84836962	3	84836962	0.020252	0.017448	0.245768
rs9758500	chr3:86910329	3	86910329	0.053916	0.010212	1.29e-07
rs13081718	chr3:87346420	3	87346420	0.01295	0.009967	0.193863
rs6419866	chr3:88215169	3	88215169	0.030427	0.014453	0.035263
rs4247450	chr3:107624530	3	107624530	-0.00693	0.010714	0.517974
rs2937259	chr3:114599978	3	114599978	0.010821	0.018538	0.559388
rs10222496	chr3:114694757	3	114694757	0.032277	0.016462	0.049907
rs9856590	chr3:115972708	3	115972708	0.029592	0.013475	0.028092
rs13100226	chr3:117590202	3	117590202	0.040741	0.009931	4.09e-05
rs2811529	chr3:127994160	3	127994160	NA	NA	NA
rs6439371	chr3:132610752	3	132610752	0.022815	0.01042	0.028554
rs7349597	chr3:135911172	3	135911172	0.000232	0.010017	0.981546
rs66752974	chr3:137057630	3	137057630	0.049458	0.014144	0.000471
rs157280	chr3:137487504	3	137487504	0.013504	0.011156	0.226097
rs4678416	chr3:138092747	3	138092747	0.021948	0.013147	0.09505
rs1426029	chr3:139722955	3	139722955	-0.00656	0.012836	0.60912
rs79147413	chr3:141209594	3	141209594	0.047064	0.021272	0.026933
rs16859408	chr3:147107665	3	147107665	0.01395	0.014666	0.341485
rs4377452	chr3:148806498	3	148806498	-0.00176	0.010812	0.870445
rs4681554	chr3:149510262	3	149510262	0.006655	0.013259	0.615704
rs13080934	chr3:151800199	3	151800199	NA	NA	NA
rs11711674	chr3:156532953	3	156532953	0.014605	0.010023	0.145073
rs10049090	chr3:156797702	3	156797702	0.042441	0.010064	2.48e-05
rs6773958	chr3:158790162	3	158790162	0.036385	0.009954	0.000257
rs582780	chr3:172121443	3	172121443	0.007837	0.010076	0.4367
rs60090539	chr3:177386848	3	177386848	0.037586	0.015787	0.017274
rs6808295	chr3:181372008	3	181372008	0.021203	0.013276	0.110229
rs1532607	chr3:181691750	3	181691750	-0.00228	0.011273	0.839994
rs865809	chr3:183997735	3	183997735	0.040117	0.011951	0.000788
rs2300922	chr3:185651469	3	185651469	0.036728	0.010101	0.000277
rs10513818	chr3:187384852	3	187384852	0.002353	0.017449	0.892739
rs60386222	chr3:190643193	3	190643193	-0.00479	0.010222	0.639509
rs4687496	chr3:193729225	3	193729225	0.024657	0.010033	0.013982
rs13147679	chr4:776489	4	776489	0.00346	0.010652	0.745355
rs2798225	chr4:3267342	4	3267342	0.019462	0.010044	0.052667
rs34811474	chr4:25408838	4	25408838	0.035529	0.011789	0.002581
rs10013470	chr4:28747335	4	28747335	0.034674	0.011214	0.001987
rs10001740	chr4:30866392	4	30866392	0.017039	0.010039	0.089656
rs11733954	chr4:32226664	4	32226664	0.003408	0.010615	0.748176
rs376664122	chr4:43241960	4	43241960	NA	NA	NA
rs28710890	chr4:44516672	4	44516672	0.022946	0.010394	0.027264
rs10938397	chr4:45182527	4	45182527	0.018167	0.010129	0.072892
rs28858464	chr4:45884164	4	45884164	0.004811	0.010937	0.659997
rs1106995	chr4:60208272	4	60208272	0.009516	0.011113	0.391826
rs1901847	chr4:72474689	4	72474689	NA	NA	NA
rs13952	chr4:83344850	4	83344850	0.005016	0.010311	0.626617
rs2664871	chr4:95146281	4	95146281	0.020638	0.010068	0.040365
rs62305883	chr4:101963570	4	101963570	0.002377	0.011841	0.840929
rs11097755	chr4:102709308	4	102709308	0.013804	0.010126	0.17283
rs6533085	chr4:104281586	4	104281586	0.031007	0.011032	0.004943
rs569347875	chr4:104579118	4	104579118	0.06173	0.022587	0.006276
rs1351623	chr4:104587977	4	104587977	0.04909	0.013535	0.000287
rs62342064	chr4:104665972	4	104665972	0.030539	0.014463	0.034722
rs182720267	chr4:104668115	4	104668115	0.09647	0.043178	0.025467
rs528845403	chr4:104780790:INDEL	4	104780790	NA	NA	NA
rs10470983	chr4:106034941	4	106034941	0.007026	0.009998	0.482231
rs17035289	chr4:106048291	4	106048291	0.011651	0.01356	0.390192
rs3074817	chr4:115140634:INDEL	4	115140634	0.017886	0.011347	0.114944
rs10857036	chr4:115996673	4	115996673	0.02247	0.010014	0.024839
rs13340324	chr4:118296961	4	118296961	0.008469	0.010024	0.398184
rs10026047	chr4:121727214	4	121727214	-0.01068	0.010947	0.329076
rs4864201	chr4:130731284	4	130731284	0.015508	0.010705	0.147438
rs62316795	chr4:132621869	4	132621869	NA	NA	NA
rs56268708	chr4:145382532	4	145382532	-0.00387	0.010106	0.701791
rs2054760	chr4:153500893	4	153500893	0.021698	0.010807	0.044667
rs7664704	chr4:159866176	4	159866176	0.02292	0.010744	0.032909
rs34185898	chr4:162059871	4	162059871	0.014264	0.012254	0.244397
rs11375749	chr4:164867154:INDEL	4	164867154	NA	NA	NA
rs10641234	chr4:167420191:INDEL	4	167420191	0.034933	0.009933	0.000437
rs6839248	chr4:170285374	4	170285374	0.009056	0.009958	0.363109
rs13120031	chr4:177465182	4	177465182	0.001709	0.010447	0.870057
rs35224504	chr4:188827721	4	188827721	0.003324	0.01554	0.830639
rs9312937	chr5:16836005	5	16836005	0.007989	0.010026	0.425536
rs111652724	chr5:29188596	5	29188596	0.021955	0.010866	0.043336
rs10941225	chr5:34961480	5	34961480	0.015994	0.009989	0.109355
rs159755	chr5:36995205	5	36995205	0.01857	0.010116	0.066406
rs35375873	chr5:43190647	5	43190647	0.051624	0.014884	0.000524
rs139738208	chr5:49845428:INDEL	5	49845428	NA	NA	NA
rs9291909	chr5:51215757	5	51215757	0.007585	0.012083	0.530176
rs139697123	chr5:51434833	5	51434833	0.030758	0.022495	0.171524
rs10471379	chr5:52658588	5	52658588	0.021807	0.014976	0.145351
rs55728546	chr5:52665592	5	52665592	0.029576	0.010603	0.005282
rs2279516	chr5:52856504	5	52856504	0.012027	0.010158	0.236442
rs10514865	chr5:58675538	5	58675538	0.012108	0.013192	0.358725
rs298088	chr5:58994526	5	58994526	0.019013	0.011261	0.091355
rs159539	chr5:60484179	5	60484179	0.024912	0.009947	0.012267
rs80170948	chr5:64020316	5	64020316	0.050064	0.02417	0.03833
rs418015	chr5:66162002	5	66162002	NA	NA	NA
rs68169807	chr5:66943578	5	66943578	0.064312	0.017273	0.000197
rs72764837	chr5:72283936	5	72283936	-0.01392	0.013625	0.306983
rs250722	chr5:76053020	5	76053020	0.015821	0.013091	0.226829
rs2359874	chr5:76678176	5	76678176	0.024627	0.010264	0.016424
rs13172056	chr5:77148573	5	77148573	0.014238	0.009962	0.152907
rs11743511	chr5:77692819	5	77692819	0.027111	0.011459	0.01798
rs7720979	chr5:81142937	5	81142937	0.007481	0.01729	0.665239
rs6874443	chr5:87433218	5	87433218	NA	NA	NA
rs146412114	chr5:87551966	5	87551966	0.097759	0.032926	0.002988
rs7728530	chr5:88288254	5	88288254	0.014481	0.010356	0.162002
rs6864721	chr5:89750018	5	89750018	0.008871	0.01132	0.433224
rs77256862	chr5:92473445	5	92473445	0.008057	0.009988	0.419842
rs73135334	chr5:92947983	5	92947983	-0.03027	0.01519	0.046308
rs10063744	chr5:95649772	5	95649772	0.015275	0.010647	0.151353
rs12514158	chr5:95857763	5	95857763	0.024782	0.010066	0.013819
rs9918149	chr5:95900634	5	95900634	0.023022	0.014527	0.11302
rs462011	chr5:100799948	5	100799948	-0.00763	0.011976	0.524066
rs3105485	chr5:101944699	5	101944699	0.006886	0.009943	0.488577
rs4703270	chr5:103263134	5	103263134	0.011245	0.016993	0.50812
rs288159	chr5:107364363	5	107364363	0.009596	0.010637	0.367012
rs75024050	chr5:110650648	5	110650648	0.047436	0.022844	0.037849
rs247524	chr5:110877352	5	110877352	0.034569	0.010888	0.001499
rs141344917	chr5:111134797	5	111134797	0.028652	0.022998	0.212809
rs6882155	chr5:112435620	5	112435620	0.044984	0.015713	0.004197
rs80352688	chr5:129737151	5	129737151	0.015226	0.019662	0.438688
rs2070729	chr5:131819921	5	131819921	0.012501	0.010003	0.211365
rs254291	chr5:132179445	5	132179445	0.024079	0.01646	0.143512
rs56157864	chr5:132267859	5	132267859	0.00118	0.012452	0.924509
rs13179411	chr5:133900513	5	133900513	0.048425	0.013744	0.000426
rs12517283	chr5:135684775	5	135684775	0.022541	0.010235	0.027649
rs3813321	chr5:137800024	5	137800024	0.028652	0.009973	0.004067
rs11739351	chr5:138311742	5	138311742	0.021503	0.010398	0.038646
rs2012027	chr5:139086415	5	139086415	0.023717	0.010995	0.030994
rs12520398	chr5:139405072	5	139405072	0.014571	0.01021	0.153544
rs12717948	chr5:139575273	5	139575273	-0.00987	0.011573	0.393774
rs6580012	chr5:140222641	5	140222641	0.011027	0.010285	0.283664
rs10691892	chr5:141691648:INDEL	5	141691648	0.021833	0.012466	0.079873
rs28858975	chr5:145867317	5	145867317	0.009083	0.012318	0.460892
rs10043775	chr5:147805120	5	147805120	0.006793	0.010966	0.535652
rs58861317	chr5:149425788	5	149425788	0.006922	0.017493	0.692303
rs1428120	chr5:153541904	5	153541904	0.029497	0.010042	0.003309
rs6875509	chr5:156763070	5	156763070	0.030534	0.011831	0.009854
rs62385023	chr5:158031695	5	158031695	NA	NA	NA
rs12658835	chr5:161275302	5	161275302	0.009233	0.012382	0.455875
rs11134425	chr5:165833633	5	165833633	0.009138	0.009957	0.358717
rs1823492	chr5:165941519	5	165941519	0.018097	0.010143	0.074399
rs34165797	chr5:166747572:INDEL	5	166747572	0.007646	0.010121	0.450004
rs11134473	chr5:167270818	5	167270818	0.012733	0.013937	0.360919
rs62383401	chr5:167512615	5	167512615	0.01957	0.012091	0.105533
rs141080753	chr5:167966122:INDEL	5	167966122	0.00508	0.0103	0.621848
rs1422030	chr5:168730829	5	168730829	0.029865	0.011915	0.012195
rs6555878	chr5:169380639	5	169380639	-0.00231	0.011076	0.834877
rs1862238	chr5:170346000	5	170346000	0.022976	0.010541	0.029288
rs4701140	chr5:179034260	5	179034260	0.015755	0.009949	0.113281
rs11746028	chr5:180645425	5	180645425	NA	NA	NA
rs11377737	chr6:5014863:INDEL	6	5014863	0.027079	0.012814	0.034581
rs9285969	chr6:5945639	6	5945639	0.002759	0.010272	0.788266
rs571535841	chr6:8704277:INDEL	6	8704277	NA	NA	NA
rs210926	chr6:11745565	6	11745565	0.03184	0.012372	0.010067
rs2327461	chr6:11926263	6	11926263	0.013181	0.010135	0.193425
rs7745963	chr6:14905043	6	14905043	0.018643	0.011898	0.117132
rs35237970	chr6:18142308	6	18142308	NA	NA	NA
rs9371067	chr6:18537800	6	18537800	0.01654	0.013059	0.205305
rs72828544	chr6:19106982	6	19106982	0.02538	0.012717	0.045964
rs9368242	chr6:20826168	6	20826168	0.015752	0.009975	0.114288
rs9368282	chr6:21150224	6	21150224	-0.00342	0.010718	0.749955
rs4129098	chr6:21531793	6	21531793	0.027448	0.014438	0.057295
rs7750712	chr6:22565316	6	22565316	0.022762	0.011567	0.049076
rs9379833	chr6:26207175	6	26207175	0.006654	0.011339	0.557305
rs12663002	chr6:28441634	6	28441634	0.052967	0.014237	0.000199
rs116523144	chr6:28483691	6	28483691	0.033947	0.020679	0.100673
rs2735052	chr6:29701564	6	29701564	0.028196	0.010065	0.005089
rs147147213	chr6:29832652	6	29832652	0.085146	0.022376	0.000142
rs9394003	chr6:30315210	6	30315210	0.027149	0.01264	0.031726
rs10456394	chr6:31188200	6	31188200	NA	NA	NA
rs2428493	chr6:31329135	6	31329135	0.02151	0.010241	0.035699
rs2308891	chr6:32610009	6	32610009	NA	NA	NA
rs76967117	chr6:34603691	6	34603691	NA	NA	NA
rs1118268	chr6:38213091	6	38213091	-0.00188	0.010204	0.853723
rs2494948	chr6:40550678	6	40550678	-0.003	0.009945	0.762801
rs9349203	chr6:41893323	6	41893323	0.041667	0.009975	2.95e-05
rs9689583	chr6:43202088	6	43202088	0.02912	0.01028	0.004617
rs58414032	chr6:43739523	6	43739523	NA	NA	NA
rs66760320	chr6:43906255	6	43906255	0.029015	0.011745	0.013495
rs2270450	chr6:46644875	6	46644875	-0.00129	0.010946	0.905928
rs2744475	chr6:50784880	6	50784880	0.023235	0.010961	0.03402
rs2504703	chr6:51264082	6	51264082	0.000745	0.010017	0.940701
rs222440	chr6:52946320	6	52946320	0.018214	0.013134	0.165529
rs9382279	chr6:53910861	6	53910861	-0.00858	0.014074	0.542163
rs1827513	chr6:54650341	6	54650341	0.027944	0.009962	0.005029
rs3903024	chr6:55318176	6	55318176	0.028796	0.022024	0.191053
rs9475651	chr6:56149855	6	56149855	0.012648	0.010217	0.215776
rs720884	chr6:56877318	6	56877318	0.04535	0.013089	0.000531
rs34600794	chr6:65213677:INDEL	6	65213677	0.011496	0.010552	0.275959
rs34688929	chr6:65368211:INDEL	6	65368211	-0.00431	0.010268	0.674983
rs779486	chr6:69899753	6	69899753	0.004356	0.010049	0.664653
rs3778268	chr6:73893197	6	73893197	NA	NA	NA
rs7753896	chr6:76347020	6	76347020	0.030244	0.010248	0.003165
rs6453903	chr6:77165341	6	77165341	0.016119	0.01109	0.146096
rs9361180	chr6:77743380	6	77743380	0.053614	0.012189	1.09e-05
rs6940307	chr6:81299254	6	81299254	0.020159	0.012089	0.0954
rs171835	chr6:82464987	6	82464987	0.019062	0.011364	0.093472
rs11756746	chr6:84286477	6	84286477	0.023562	0.011528	0.040958
rs1103084	chr6:88014603	6	88014603	0.034221	0.010334	0.000928
rs149365686	chr6:98783306:INDEL	6	98783306	NA	NA	NA
rs12110525	chr6:99629252	6	99629252	0.016719	0.011694	0.152792
rs75224353	chr6:100080252	6	100080252	0.049502	0.027684	0.073758
rs2894889	chr6:100161940	6	100161940	0.030816	0.010551	0.003491
rs2206719	chr6:100166520	6	100166520	0.014988	0.010393	0.149278
rs4839759	chr6:100262880	6	100262880	NA	NA	NA
rs35536355	chr6:100727319	6	100727319	0.026735	0.011967	0.025476
rs10872622	chr6:101165017	6	101165017	0.028598	0.009961	0.004094
rs77242169	chr6:104320457	6	104320457	0.030237	0.02268	0.182462
rs71572240	chr6:105388364	6	105388364	NA	NA	NA
rs314265	chr6:105390567	6	105390567	0.111226	0.010604	9.69e-26
rs768023	chr6:108876002	6	108876002	0.01988	0.010418	0.056366
rs195529	chr6:116251893	6	116251893	0.002558	0.01066	0.810367
rs12207252	chr6:124272367	6	124272367	0.007798	0.011166	0.484914
rs9388496	chr6:126785062	6	126785062	0.037067	0.01	0.00021
rs17245411	chr6:128345371	6	128345371	0.038259	0.025117	0.127701
rs4336462	chr6:128364725	6	128364725	0.012937	0.013124	0.324251
rs111628347	chr6:130138276:INDEL	6	130138276	0.030922	0.014295	0.03053
rs1746469	chr6:131502771	6	131502771	-0.00476	0.010516	0.650464
rs71006770	chr6:135932931:INDEL	6	135932931	NA	NA	NA
rs78928932	chr6:136228617	6	136228617	-0.00015	0.018114	0.993439
rs11754747	chr6:141494602	6	141494602	0.018481	0.011327	0.102779
rs109836	chr6:143091263	6	143091263	0.063424	0.033371	0.057355
rs2328687	chr6:145764390	6	145764390	0.025317	0.01122	0.024045
rs17648646	chr6:148273533	6	148273533	0.003758	0.010264	0.714276
rs6933660	chr6:151803754	6	151803754	0.027743	0.010938	0.011202
rs6935288	chr6:152481765	6	152481765	0.01929	0.012475	0.122025
rs2813536	chr6:152521013	6	152521013	0.011404	0.010434	0.274384
rs4709060	chr6:165165620	6	165165620	0.026297	0.01	0.008546
rs7751982	chr6:165956256	6	165956256	0.020694	0.010834	0.056122
rs12189864	chr6:170685537	6	170685537	0.011865	0.010698	0.267394
rs6951209	chr7:1273821	7	1273821	0.003144	0.01236	0.799242
rs147484740	chr7:1644963	7	1644963	NA	NA	NA
rs1860826	chr7:2112506	7	2112506	0.032167	0.010547	0.002289
rs113747184	chr7:2302381	7	2302381	0.004341	0.032324	0.893167
rs12539805	chr7:3610915	7	3610915	0.035756	0.012821	0.005291
rs140781391	chr7:5353253	7	5353253	0.021635	0.015127	0.152637
rs73676912	chr7:7773387	7	7773387	0.002749	0.012187	0.821555
rs2971069	chr7:9959246	7	9959246	0.016513	0.010026	0.099531
rs9648128	chr7:10253447	7	10253447	0.015306	0.010025	0.126835
rs41504	chr7:14032650	7	14032650	0.017052	0.010298	0.097764
rs4721400	chr7:15059906	7	15059906	0.030647	0.009953	0.002075
rs7781714	chr7:23593479	7	23593479	0.011157	0.009948	0.262056
rs28521509	chr7:27762627	7	27762627	-0.00724	0.011934	0.543904
rs39112	chr7:29324232	7	29324232	0.000738	0.010167	0.942115
rs28415458	chr7:32518180	7	32518180	0.015749	0.013052	0.227564
rs9648399	chr7:32948275	7	32948275	0.001667	0.010139	0.869407
rs1079866	chr7:41470093	7	41470093	0.05259	0.014471	0.000279
rs2237436	chr7:41730931	7	41730931	0.013886	0.01049	0.185596
rs2471228	chr7:45776121	7	45776121	-0.00126	0.010449	0.904256
rs3807563	chr7:50566390	7	50566390	-0.00741	0.010154	0.465336
rs2237460	chr7:50729511	7	50729511	0.015994	0.01056	0.129878
rs17141778	chr7:70045561	7	70045561	0.009485	0.010188	0.351844
rs74202110	chr7:72291850	7	72291850	0.014229	0.018146	0.432954
rs801011	chr7:74236723	7	74236723	0.039725	0.011037	0.000319
rs17853284	chr7:75610876	7	75610876	NA	NA	NA
rs6466258	chr7:78143956	7	78143956	0.027406	0.010096	0.006636
rs321998	chr7:78322082	7	78322082	0.013822	0.014864	0.352424
rs5885639	chr7:88454858:INDEL	7	88454858	NA	NA	NA
rs11769905	chr7:90960908	7	90960908	0.014084	0.010406	0.175916
rs75064611	chr7:93043493:INDEL	7	93043493	NA	NA	NA
rs12154758	chr7:93097231	7	93097231	0.017748	0.010013	0.076292
rs2374735	chr7:94141226	7	94141226	0.033531	0.010137	0.00094
rs4134903	chr7:99711040	7	99711040	0.027734	0.010979	0.011533
rs2470961	chr7:104435213	7	104435213	0.029454	0.009975	0.003149
rs601729	chr7:105277116	7	105277116	0.053878	0.027279	0.048263
rs12112877	chr7:106941324	7	106941324	-0.01128	0.011163	0.312196
rs34585749	chr7:110036626	7	110036626	-0.00377	0.010027	0.707294
rs3832524	chr7:111386511:INDEL	7	111386511	0.005135	0.010655	0.629853
rs10268258	chr7:119183554	7	119183554	-0.0068	0.011278	0.546551
rs1899689	chr7:121964349	7	121964349	0.024481	0.01024	0.016814
rs11767400	chr7:122160742	7	122160742	NA	NA	NA
rs7809220	chr7:123784107	7	123784107	0.012611	0.00991	0.203192
rs11556924	chr7:129663496	7	129663496	0.019344	0.010379	0.062359
rs113766063	chr7:129989450	7	129989450	0.014293	0.044282	0.74687
rs3909553	chr7:130417814	7	130417814	0.078441	0.022853	0.000598
rs74589236	chr7:130830148	7	130830148	0.035498	0.021607	0.100406
rs10246888	chr7:132716441	7	132716441	0.014655	0.010205	0.151005
rs7809889	chr7:133734597	7	133734597	0.015377	0.010007	0.12439
rs1584663	chr7:137062363	7	137062363	-0.00234	0.009993	0.815113
rs113013060	chr7:138821072	7	138821072	NA	NA	NA
rs8192865	chr7:139718706	7	139718706	0.029602	0.012763	0.020379
rs62485368	chr7:140602060	7	140602060	-0.00562	0.019278	0.770806
rs11767516	chr7:142524280	7	142524280	0.018078	0.011437	0.113954
rs9640171	chr7:150600845	7	150600845	0.017289	0.011465	0.131569
rs4726010	chr7:150948000	7	150948000	0.015991	0.010013	0.110262
rs1796287	chr7:157447793	7	157447793	0.020225	0.010132	0.045908
rs4909289	chr7:157954904	7	157954904	0.002422	0.011396	0.831682
rs6558506	chr8:1612581	8	1612581	0.010135	0.010675	0.342412
rs11775111	chr8:3286475	8	3286475	NA	NA	NA
rs10110913	chr8:3690030	8	3690030	0.035337	0.010135	0.000489
rs2688325	chr8:3767210	8	3767210	0.043714	0.011	7.07e-05
rs2627505	chr8:3852843	8	3852843	-0.00168	0.010661	0.874693
rs17335036	chr8:4144890	8	4144890	0.002578	0.014138	0.855313
rs7828501	chr8:4560081	8	4560081	0.035026	0.010053	0.000493
rs7822124	chr8:4574861	8	4574861	0.004338	0.017725	0.806646
rs4266671	chr8:4829193	8	4829193	0.028225	0.010271	0.005996
rs56269858	chr8:5688985	8	5688985	0.012728	0.010212	0.212634
rs6987746	chr8:9600253	8	9600253	0.025888	0.019276	0.179279
rs73202639	chr8:12597044	8	12597044	0.023885	0.014921	0.109437
rs6185	chr8:25280800	8	25280800	0.001343	0.011264	0.905071
rs6557996	chr8:27241353	8	27241353	-0.01251	0.014351	0.383458
rs3757892	chr8:27996520	8	27996520	0.033389	0.017312	0.053766
rs13278754	chr8:34902952	8	34902952	0.033404	0.011277	0.003056
rs12056669	chr8:53157689	8	53157689	0.024719	0.013293	0.062939
rs7007661	chr8:53680795	8	53680795	0.009132	0.015537	0.556689
rs62507083	chr8:53842780	8	53842780	0.057249	0.014713	9.98e-05
rs12708145	chr8:54030833	8	54030833	0.034745	0.012142	0.004217
rs28624558	chr8:57802716	8	57802716	0.02107	0.010359	0.041948
rs71252828	chr8:60650247:INDEL	8	60650247	NA	NA	NA
rs3793444	chr8:61769873	8	61769873	0.002606	0.010356	0.801313
rs13268763	chr8:65115733	8	65115733	0.029271	0.011562	0.011351
rs35960910	chr8:68906880	8	68906880	0.00236	0.010198	0.816996
rs2451034	chr8:73479723	8	73479723	0.018328	0.010517	0.081379
rs6987150	chr8:75290914	8	75290914	-0.00776	0.010428	0.456734
rs1449544	chr8:76591880	8	76591880	0.012234	0.010062	0.224032
rs10957815	chr8:77685300	8	77685300	0.032121	0.013738	0.019384
rs4735764	chr8:78097725	8	78097725	0.026781	0.010852	0.013593
rs28401365	chr8:81440788	8	81440788	0.02604	0.012865	0.042967
rs11989711	chr8:81531810	8	81531810	0.064653	0.020201	0.001372
rs7460802	chr8:87319949	8	87319949	0.033885	0.011449	0.00308
rs11780153	chr8:92038732	8	92038732	-0.00198	0.010128	0.845072
rs2441873	chr8:105329549	8	105329549	0.022041	0.010154	0.029947
rs1548988	chr8:113194305	8	113194305	0.000649	0.009973	0.948128
rs800899	chr8:116425860	8	116425860	0.007694	0.009956	0.439634
rs17430126	chr8:118835344	8	118835344	0.014142	0.010573	0.181033
rs4464986	chr8:126297820	8	126297820	0.017502	0.014081	0.213879
rs117318988	chr8:131085872	8	131085872	0.065683	0.035838	0.066839
rs1590869	chr8:132028476	8	132028476	0.029735	0.009933	0.002757
rs118104429	chr8:137939667	8	137939667	-0.02811	0.033212	0.397317
rs11988314	chr8:140652483	8	140652483	0.025851	0.013023	0.04714
rs9644251	chr8:144387833	8	144387833	-0.00259	0.010656	0.808249
rs9298735	chr9:1578497	9	1578497	0.003604	0.010198	0.723786
rs17797707	chr9:1825129	9	1825129	0.013633	0.030637	0.656333
rs7020755	chr9:2156089	9	2156089	0.010688	0.012886	0.406876
rs10974832	chr9:4876772	9	4876772	-0.00195	0.010254	0.849342
rs1887428	chr9:4984530	9	4984530	0.033653	0.010306	0.001093
rs1061767	chr9:6007500	9	6007500	-0.00775	0.01198	0.517483
rs10975933	chr9:6954557	9	6954557	0.012594	0.010364	0.224285
rs117250755	chr9:6981826	9	6981826	NA	NA	NA
rs913588	chr9:7174673	9	7174673	0.031667	0.010114	0.001743
rs16930904	chr9:10046601	9	10046601	0.018374	0.010785	0.088438
rs191171022	chr9:10060931	9	10060931	NA	NA	NA
rs4741022	chr9:10249081	9	10249081	0.003182	0.010885	0.770024
rs576267023	chr9:10781993	9	10781993	-0.00052	0.014404	0.971184
rs9406422	chr9:11426645	9	11426645	0.046839	0.020059	0.01954
rs2046549	chr9:11808441	9	11808441	0.05084	0.01214	2.82e-05
rs11788283	chr9:12581404	9	12581404	0.033458	0.010717	0.001797
rs10810071	chr9:13992263	9	13992263	0.033028	0.011373	0.003683
rs542811	chr9:14068315	9	14068315	-0.01	0.012865	0.437082
rs146840883	chr9:22824851:INDEL	9	22824851	0.004238	0.010451	0.685124
rs3829087	chr9:23713214	9	23713214	0.005337	0.012733	0.675109
rs10971956	chr9:34151280	9	34151280	0.000154	0.010205	0.987998
rs2988014	chr9:36980995	9	36980995	0.008867	0.010146	0.382115
rs10511961	chr9:71497485	9	71497485	0.013755	0.009957	0.167157
rs11142743	chr9:73847224	9	73847224	0.021239	0.01127	0.059499
rs9314802	chr9:75882709	9	75882709	NA	NA	NA
rs641494	chr9:76903371	9	76903371	0.026817	0.011355	0.018185
rs35436838	chr9:77273910	9	77273910	0.081699	0.02444	0.000829
rs2378100	chr9:80513323	9	80513323	0.021834	0.010222	0.032683
rs4877387	chr9:81679875	9	81679875	-0.00101	0.011334	0.928935
rs11534296	chr9:83282402	9	83282402	0.013769	0.011204	0.219061
rs6559640	chr9:84349735	9	84349735	NA	NA	NA
rs117508782	chr9:86512238	9	86512238	-0.02075	0.040342	0.606986
rs2378662	chr9:86707289	9	86707289	0.06387	0.010031	1.92e-10
rs11140403	chr9:86766711	9	86766711	0.053612	0.01344	6.64e-05
rs1187331	chr9:87272030	9	87272030	-0.00847	0.010077	0.400458
rs11265835	chr9:92216360	9	92216360	NA	NA	NA
rs9330454	chr9:92515514	9	92515514	0.024724	0.010153	0.014887
rs10120210	chr9:95284982	9	95284982	NA	NA	NA
rs111725614	chr9:96312237	9	96312237	-0.00525	0.018771	0.77985
rs2416535	chr9:102074739	9	102074739	0.001137	0.010097	0.910348
rs77036801	chr9:103126636	9	103126636	-0.00907	0.021493	0.673111
rs142065481	chr9:103634741	9	103634741	0.026492	0.013265	0.045809
rs72745334	chr9:104352494	9	104352494	0.006836	0.016514	0.67891
rs75871057	chr9:104422591	9	104422591	NA	NA	NA
rs117636122	chr9:108829460	9	108829460	NA	NA	NA
rs9408817	chr9:108911979	9	108911979	0.072479	0.010552	6.47e-12
rs56927240	chr9:109148074	9	109148074	0.040871	0.01221	0.000816
rs4333673	chr9:109610456	9	109610456	0.038859	0.011523	0.000745
rs3750454	chr9:111801325	9	111801325	NA	NA	NA
rs187527464	chr9:113981856	9	113981856	NA	NA	NA
rs10119885	chr9:114071914	9	114071914	NA	NA	NA
rs111444804	chr9:114107303	9	114107303	0.01658	0.015896	0.296923
rs187562346	chr9:114153423	9	114153423	NA	NA	NA
rs149034238	chr9:114259043	9	114259043	0.029704	0.043003	0.489721
rs112877084	chr9:114291438	9	114291438	0.066864	0.019542	0.000623
rs113301008	chr9:114302037	9	114302037	0.110941	0.028249	8.59e-05
rs7852169	chr9:114318394	9	114318394	0.10266	0.016084	1.74e-10
rs4979328	chr9:116788414	9	116788414	0.002993	0.011727	0.798544
rs7875463	chr9:120040918	9	120040918	0.001354	0.020568	0.947498
rs10983712	chr9:120368736	9	120368736	0.017189	0.010344	0.096554
rs10983829	chr9:120658793	9	120658793	0.018981	0.010009	0.05791
rs10984292	chr9:121663403	9	121663403	-0.00062	0.011752	0.958211
rs56794017	chr9:122655534	9	122655534	0.006523	0.010182	0.521746
rs12684963	chr9:122762080	9	122762080	-0.00612	0.010374	0.555083
rs10739650	chr9:127323776	9	127323776	0.024839	0.010029	0.013256
rs2790034	chr9:128440528	9	128440528	0.02392	0.010107	0.017953
rs758971	chr9:129175790	9	129175790	0.016266	0.012323	0.186834
rs3829849	chr9:129390800	9	129390800	0.008783	0.010596	0.407155
rs2267958	chr9:131015279	9	131015279	0.018748	0.01014	0.064463
rs746873	chr9:131864950	9	131864950	0.016962	0.010909	0.119997
rs2520096	chr9:136919416	9	136919416	0.025047	0.010788	0.020249
rs141472996	chr9:136965686:INDEL	9	136965686	-0.00863	0.01061	0.41582
rs3128618	chr9:137656488	9	137656488	0.027459	0.013423	0.040795
rs7896371	chr10:1729026	10	1729026	0.053739	0.010095	1.02e-07
rs11402610	chr10:2712355	10	2712355	0.014184	0.015989	0.375011
rs7074556	chr10:10028260	10	10028260	0.013407	0.010013	0.180554
rs61692722	chr10:10250883	10	10250883	0.030348	0.011394	0.007732
rs11257839	chr10:12546579	10	12546579	0.006147	0.011007	0.576531
rs7910407	chr10:13563816	10	13563816	0.008855	0.010944	0.418425
rs2148308	chr10:21052948	10	21052948	-0.00082	0.010094	0.93533
rs36096373	chr10:25431547	10	25431547	0.032519	0.010749	0.002483
rs17719866	chr10:51051329	10	51051329	0.009967	0.011295	0.377524
rs2650725	chr10:63272541	10	63272541	0.015041	0.013297	0.25801
rs6415872	chr10:63660689	10	63660689	0.032965	0.009945	0.000918
rs11817773	chr10:64593743	10	64593743	0.060179	0.019671	0.002218
10:64916030_AT_A	chr10:64916030:INDEL	10	64916030	NA	NA	NA
rs949692	chr10:70354458	10	70354458	0.019892	0.013271	0.133906
10:71337924_ATATGTTGAGCAGATCGT_A	chr10:71337924:INDEL	10	71337924	NA	NA	NA
rs922368	chr10:71373421	10	71373421	NA	NA	NA
rs7072571	chr10:71380093	10	71380093	-0.00294	0.012444	0.813027
rs10740399	chr10:74060201	10	74060201	0.018234	0.010516	0.082928
rs7082300	chr10:83178907	10	83178907	0.026641	0.01353	0.048961
rs2498008	chr10:86606324	10	86606324	-0.00681	0.009986	0.495051
rs11593282	chr10:88004136	10	88004136	0.019717	0.013654	0.14874
rs2607863	chr10:88024443	10	88024443	0.024723	0.023077	0.28404
rs792210	chr10:90171908	10	90171908	-0.00421	0.010244	0.681125
rs1172955	chr10:97877320	10	97877320	0.036827	0.011041	0.000851
rs11595809	chr10:97887621	10	97887621	0.015846	0.009913	0.109945
rs10883553	chr10:102635475	10	102635475	0.031707	0.010085	0.001667
rs59543819	chr10:103754188	10	103754188	0.004354	0.010874	0.688885
rs1926034	chr10:104829102	10	104829102	0.012252	0.010174	0.228505
rs3001932	chr10:106526619	10	106526619	0.00869	0.011369	0.444649
rs9703807	chr10:112741551	10	112741551	0.023128	0.012194	0.057876
rs2532718	chr10:117480864	10	117480864	0.025373	0.010036	0.011464
rs11197463	chr10:117627008	10	117627008	0.02047	0.010039	0.04144
rs4751614	chr10:118696266	10	118696266	0.021667	0.011737	0.064895
rs61873572	chr10:118901704	10	118901704	0.009607	0.010245	0.3484
rs4751690	chr10:120849937	10	120849937	0.006319	0.010002	0.527531
rs17098821	chr10:121143567	10	121143567	0.007816	0.020299	0.700189
rs12571664	chr10:121708929	10	121708929	0.040938	0.012292	0.000867
rs12146156	chr10:123024416	10	123024416	-0.01972	0.011726	0.09261
rs7077302	chr10:123676662	10	123676662	0.027115	0.017615	0.12372
rs705144	chr10:125225513	10	125225513	0.016249	0.00999	0.103845
rs2938001	chr10:126720288	10	126720288	0.012533	0.009911	0.206012
rs28414241	chr10:126851739	10	126851739	0.015997	0.010123	0.114029
rs10794128	chr10:128526537	10	128526537	-0.00512	0.010595	0.628985
rs12360525	chr10:134289214	10	134289214	0.006024	0.009964	0.545484
rs3782120	chr11:206089	11	206089	0.032312	0.011457	0.004798
rs116913469	chr11:1481131	11	1481131	0.014967	0.017537	0.393417
rs61868797	chr11:1900701	11	1900701	0.007651	0.012177	0.529793
rs4758345	chr11:8352377	11	8352377	0.014033	0.015409	0.362467
rs10840099	chr11:8667680	11	8667680	0.035795	0.010422	0.000594
rs34718245	chr11:11863080	11	11863080	0.030291	0.013747	0.02756
rs1440271	chr11:12852068	11	12852068	0.024469	0.010152	0.015942
rs10832021	chr11:13324530	11	13324530	0.05441	0.01097	7.06e-07
rs35540641	chr11:16237132	11	16237132	0.018186	0.011065	0.100271
rs7128359	chr11:16787922	11	16787922	0.030259	0.013685	0.027025
rs370114	chr11:16909739	11	16909739	0.023621	0.017236	0.170556
rs4756961	chr11:18757355	11	18757355	-0.00542	0.009985	0.586957
rs2896652	chr11:22790693	11	22790693	0.014161	0.010108	0.161229
rs16917237	chr11:27702383	11	27702383	0.04833	0.011941	5.18e-05
rs10501095	chr11:28101679	11	28101679	0.008336	0.013685	0.54243
rs6484408	chr11:28899164	11	28899164	0.020146	0.011444	0.078334
rs11602808	chr11:29549004	11	29549004	0.029402	0.014518	0.042843
rs11031006	chr11:30226528	11	30226528	0.0539	0.013522	6.71e-05
rs10836045	chr11:33289966	11	33289966	0.019178	0.010732	0.073935
rs4755720	chr11:43628749	11	43628749	0.018126	0.010256	0.077168
rs10838462	chr11:45416657	11	45416657	0.007681	0.009933	0.439369
rs4073513	chr11:46071253	11	46071253	0.003128	0.010844	0.773017
rs10838601	chr11:46392825	11	46392825	NA	NA	NA
rs12361415	chr11:47474146	11	47474146	0.011176	0.011201	0.318396
rs10838911	chr11:48493502	11	48493502	0.012426	0.012172	0.307319
rs929934	chr11:57411252	11	57411252	0.02468	0.010057	0.014129
rs146313932	chr11:63561515	11	63561515	0.051172	0.018976	0.007005
rs10897450	chr11:63593219	11	63593219	0.003673	0.010262	0.720376
rs2186643	chr11:63878074	11	63878074	-0.01197	0.009972	0.230037
rs568617	chr11:65653242	11	65653242	0.020681	0.012538	0.099049
rs11236087	chr11:74094138	11	74094138	0.027624	0.010577	0.009009
rs7123361	chr11:76161389	11	76161389	NA	NA	NA
rs11237265	chr11:77381958	11	77381958	0.019371	0.010334	0.060851
rs7931300	chr11:77719808	11	77719808	0.030402	0.010692	0.004461
rs11237453	chr11:78028587	11	78028587	0.031691	0.014006	0.023654
rs7119026	chr11:81043936	11	81043936	0.009693	0.010093	0.336857
rs4402316	chr11:84780098	11	84780098	NA	NA	NA
rs139426709	chr11:85088870	11	85088870	NA	NA	NA
rs6592324	chr11:86715654	11	86715654	0.019539	0.01194	0.101736
rs577329	chr11:86873570	11	86873570	0.002839	0.010714	0.791023
rs545075	chr11:94071678	11	94071678	0.054477	0.020851	0.008984
rs592068	chr11:94186955	11	94186955	0.008994	0.011797	0.445824
rs10895141	chr11:101436741	11	101436741	0.038454	0.010418	0.000223
rs486055	chr11:102650424	11	102650424	0.014744	0.013225	0.264915
rs17543232	chr11:113833167	11	113833167	0.055699	0.02705	0.039488
rs1784692	chr11:113949232	11	113949232	0.023296	0.01398	0.095647
rs17564430	chr11:115043574	11	115043574	0.010087	0.011282	0.371278
rs662069	chr11:119003322	11	119003322	NA	NA	NA
rs11217648	chr11:119904390	11	119904390	0.02523	0.010642	0.017753
rs67038467	chr11:121910170:INDEL	11	121910170	NA	NA	NA
rs7126620	chr11:122742428	11	122742428	0.029442	0.013336	0.027263
rs11605693	chr11:122837037	11	122837037	0.040079	0.010048	6.64e-05
rs651067	chr11:133762135	11	133762135	-0.03449	0.014072	0.014259
rs12146465	chr11:134592175	11	134592175	0.015727	0.012677	0.214764
rs11571404	chr12:1041450	12	1041450	0.003424	0.012358	0.781741
rs116556102	chr12:2303850	12	2303850	0.017137	0.047351	0.717421
rs56196860	chr12:2908330	12	2908330	0.004155	0.033522	0.901344
rs1048500	chr12:5021228	12	5021228	0.021274	0.010017	0.033688
rs746979919	chr12:6683082:INDEL	12	6683082	0.020448	0.013269	0.123308
rs12811098	chr12:13949369	12	13949369	0.001088	0.016752	0.948206
rs747528	chr12:14659441	12	14659441	0.005266	0.010279	0.608403
rs7306736	chr12:16915325	12	16915325	0.022923	0.010062	0.022717
rs77530428	chr12:17126283	12	17126283	0.002155	0.043033	0.960061
rs12811934	chr12:19410983	12	19410983	0.005634	0.011766	0.632044
rs10770561	chr12:19999041	12	19999041	0.007136	0.011166	0.52274
rs11047130	chr12:24006668	12	24006668	0.027345	0.011988	0.022548
rs11047473	chr12:24634741	12	24634741	0.009078	0.010572	0.390534
rs11048474	chr12:26499843	12	26499843	0.024837	0.01379	0.071679
rs11048563	chr12:26676468	12	26676468	-0.01986	0.011677	0.088969
rs33910089	chr12:27895370	12	27895370	0.002922	0.013453	0.828045
rs12146709	chr12:30888001	12	30888001	0.011952	0.011145	0.283553
rs4931564	chr12:31959514	12	31959514	NA	NA	NA
rs10844584	chr12:33562169	12	33562169	0.00513	0.017746	0.772512
rs115755936	chr12:39325759	12	39325759	0.03576	0.019896	0.072282
rs7136390	chr12:40353648	12	40353648	0.014982	0.011426	0.189792
rs285574	chr12:41916412	12	41916412	0.009989	0.010548	0.343613
rs2936550	chr12:47870741	12	47870741	0.023645	0.014977	0.114389
rs10875882	chr12:49260691	12	49260691	0.005885	0.010035	0.557562
rs7132908	chr12:50263148	12	50263148	0.028803	0.010072	0.004241
rs7971751	chr12:56478658	12	56478658	0.023008	0.010092	0.02261
rs57558853	chr12:57410908	12	57410908	0.015453	0.01694	0.361647
rs10877277	chr12:59801192	12	59801192	-0.01137	0.012993	0.381619
rs7968902	chr12:66363070	12	66363070	NA	NA	NA
rs17725446	chr12:72670302	12	72670302	0.020885	0.013588	0.124291
rs1148005	chr12:75978513	12	75978513	0.00628	0.011969	0.599792
rs34276383	chr12:78400884	12	78400884	0.011619	0.015237	0.445746
rs186473818	chr12:82567654	12	82567654	0.013676	0.044827	0.760311
rs34765930	chr12:82792949	12	82792949	0.009952	0.033225	0.764536
rs6539797	chr12:84266074	12	84266074	0.01033	0.010247	0.31343
rs772317776	chr12:89881935:INDEL	12	89881935	NA	NA	NA
rs76439972	chr12:92456577	12	92456577	0.026829	0.020042	0.180691
rs35000205	chr12:93989683:INDEL	12	93989683	NA	NA	NA
rs2131725	chr12:94167482	12	94167482	NA	NA	NA
rs61935664	chr12:95318166	12	95318166	0.016151	0.013621	0.235731
rs10860153	chr12:97541532	12	97541532	0.014845	0.010646	0.16318
rs78551082	chr12:97850964	12	97850964	0.051628	0.021736	0.017537
rs1376344	chr12:98034290	12	98034290	0.028022	0.011911	0.018648
rs7310454	chr12:98542183	12	98542183	0.02536	0.009962	0.010909
rs10861879	chr12:108609634	12	108609634	0.027228	0.01083	0.011931
rs7313797	chr12:109896165	12	109896165	0.012489	0.01	0.211677
rs10774611	chr12:111383036	12	111383036	NA	NA	NA
rs2106410	chr12:111631946	12	111631946	NA	NA	NA
rs1034603	chr12:111649344	12	111649344	0.026888	0.013882	0.052763
rs12297352	chr12:114134590	12	114134590	0.017531	0.0104	0.091854
rs515746	chr12:115118997	12	115118997	-0.0034	0.010253	0.739874
rs7300842	chr12:116177115	12	116177115	-0.00627	0.010047	0.532358
rs78697213	chr12:116405281	12	116405281	0.027821	0.035072	0.42763
rs17427318	chr12:116757486	12	116757486	0.017758	0.013046	0.173466
rs7133066	chr12:117360617	12	117360617	0.014078	0.014151	0.319811
rs2393717	chr12:121220375	12	121220375	0.014071	0.009908	0.155557
rs7978353	chr12:122617989	12	122617989	NA	NA	NA
rs838950	chr12:125177454	12	125177454	0.014917	0.010013	0.136261
rs117785622	chr12:132283582	12	132283582	NA	NA	NA
rs5801963	chr12:132412187:INDEL	12	132412187	0.036091	0.011357	0.001484
rs9737965	chr12:133106090	12	133106090	0.039152	0.01945	0.044116
rs117416619	chr12:133149168	12	133149168	0.150866	0.045014	0.000804
rs2772175	chr13:21300712	13	21300712	0.013012	0.010541	0.217018
rs9507895	chr13:28018237	13	28018237	0.043804	0.011126	8.25e-05
rs12585724	chr13:28067154	13	28067154	NA	NA	NA
rs7318817	chr13:28617708	13	28617708	0.015152	0.010207	0.137664
rs7334486	chr13:28732438	13	28732438	0.027977	0.013733	0.041624
rs7983267	chr13:33380905	13	33380905	0.01081	0.01003	0.281159
rs9548881	chr13:40262760	13	40262760	0.02262	0.0104	0.029639
rs4943725	chr13:40625373	13	40625373	0.004621	0.010184	0.650016
rs56383357	chr13:41270438	13	41270438	0.006378	0.013139	0.627388
rs12868962	chr13:42763814	13	42763814	0.035103	0.015885	0.027116
rs9568124	chr13:49475920	13	49475920	0.023926	0.014097	0.08965
rs12430144	chr13:53007968	13	53007968	-0.01749	0.011243	0.119804
rs12429545	chr13:54102206	13	54102206	0.029746	0.014783	0.044208
rs9527198	chr13:54947670	13	54947670	0.008009	0.011707	0.493903
rs9569839	chr13:58815391	13	58815391	0.011933	0.012167	0.326687
rs1409253	chr13:59853640	13	59853640	0.027054	0.01018	0.007868
rs9598274	chr13:61994491	13	61994491	0.01186	0.010423	0.255209
rs5020681	chr13:62784888	13	62784888	0.011535	0.009974	0.247495
rs269588	chr13:64602893	13	64602893	0.006735	0.010838	0.534283
rs5804250	chr13:66204127:INDEL	13	66204127	NA	NA	NA
rs9541273	chr13:68615413	13	68615413	0.006616	0.010005	0.508397
rs9543516	chr13:74628712	13	74628712	0.003622	0.010387	0.727292
rs7327861	chr13:74676361	13	74676361	0.035788	0.014877	0.016148
rs9600441	chr13:75727158	13	75727158	-0.00325	0.010305	0.752501
rs465219	chr13:92427981	13	92427981	0.019806	0.012759	0.120594
rs12019957	chr13:97968001	13	97968001	0.029686	0.012931	0.021689
rs9517913	chr13:100564508	13	100564508	0.020814	0.010137	0.040054
rs11619721	chr13:112082513	13	112082513	0.036111	0.019055	0.058086
rs1163862	chr13:112174319	13	112174319	0.039304	0.011096	0.000397
rs9549678	chr13:112634164	13	112634164	0.016876	0.01003	0.092449
rs10083257	chr13:114994296	13	114994296	-0.00534	0.015613	0.732285
rs8019902	chr14:23376091	14	23376091	0.02385	0.010246	0.019932
rs7148564	chr14:23823913	14	23823913	0.017057	0.013758	0.215057
rs72694395	chr14:24887024	14	24887024	0.031023	0.01451	0.032509
rs61982230	chr14:26322864	14	26322864	0.013063	0.011182	0.242712
rs12893466	chr14:28977714	14	28977714	NA	NA	NA
rs225988	chr14:30500030	14	30500030	0.018629	0.010691	0.081435
rs10136330	chr14:30514335	14	30514335	0.067106	0.027521	0.014754
rs7159440	chr14:33819655	14	33819655	0.006714	0.011052	0.543534
rs8904	chr14:35871217	14	35871217	0.003338	0.010394	0.748102
rs2076751	chr14:36989419	14	36989419	NA	NA	NA
rs36081475	chr14:39031093	14	39031093	-0.00274	0.010014	0.784733
rs1952952	chr14:40916601	14	40916601	0.008134	0.010132	0.422113
rs12880923	chr14:48038580	14	48038580	0.009729	0.01026	0.343024
rs12433690	chr14:53960220	14	53960220	0.001362	0.010714	0.898867
rs12894700	chr14:56007846	14	56007846	-0.0034	0.011169	0.760489
rs862145	chr14:57246076	14	57246076	0.014287	0.017345	0.410102
rs201544015	chr14:60901567:INDEL	14	60901567	0.077486	0.041583	0.062404
rs1254321	chr14:60906747	14	60906747	0.062411	0.010803	7.58e-09
rs1958560	chr14:66036795	14	66036795	0.019735	0.010105	0.050824
rs3832967	chr14:73408369:INDEL	14	73408369	0.008806	0.010393	0.396805
rs4903300	chr14:75735859	14	75735859	0.01789	0.011092	0.106788
rs8007299	chr14:78428671	14	78428671	0.025844	0.01003	0.009973
rs12895757	chr14:78654493	14	78654493	NA	NA	NA
rs115592437	chr14:83748464	14	83748464	0.009726	0.024135	0.686955
rs3008484	chr14:84898489	14	84898489	0.017796	0.010202	0.081102
rs3742654	chr14:91883967	14	91883967	0.008258	0.009997	0.408741
rs10142298	chr14:93909792	14	93909792	0.023789	0.010629	0.025212
rs10145469	chr14:97769834	14	97769834	0.077403	0.024129	0.001337
rs35604463	chr14:99712032	14	99712032	0.027114	0.009957	0.006468
rs7157984	chr14:100625456	14	100625456	0.005939	0.011296	0.599043
rs12894936	chr14:100846991	14	100846991	0.040286	0.011059	0.00027
rs11441508	chr14:101185421:INDEL	14	101185421	0.013277	0.0123	0.280421
rs1555406	chr14:101204235	14	101204235	0.032588	0.015565	0.036289
rs80050540	chr14:101212109	14	101212109	0.04128	0.017429	0.017862
rs79416175	chr14:101308484	14	101308484	0.045591	0.03204	0.154745
rs6575806	chr14:101353211	14	101353211	0.023401	0.011757	0.046548
rs79084266	chr14:101367407	14	101367407	NA	NA	NA
rs7161194	chr14:101529005	14	101529005	0.038259	0.01081	0.000401
rs5811171	chr14:105629257:INDEL	14	105629257	NA	NA	NA
rs7178532	chr15:23794517	15	23794517	0.031472	0.010692	0.003245
rs184950120	chr15:23810843	15	23810843	NA	NA	NA
rs850821	chr15:23941167	15	23941167	0.010243	0.010276	0.318867
rs17117784	chr15:24153136	15	24153136	0.028301	0.01704	0.096743
rs8040272	chr15:24824016	15	24824016	0.040537	0.014907	0.00654
rs72693650	chr15:25097157	15	25097157	0.032225	0.013393	0.016124
rs8041681	chr15:25929207	15	25929207	0.005306	0.011341	0.639919
rs2336961	chr15:29485826	15	29485826	0.005386	0.010564	0.610136
rs34513772	chr15:40608820	15	40608820	0.032661	0.010693	0.002255
rs4924455	chr15:40633138	15	40633138	0.001547	0.020095	0.938617
rs112036939	chr15:41247859	15	41247859	-4.7e-05	0.03148	0.998811
rs561821	chr15:41427864	15	41427864	-0.00267	0.010418	0.797549
rs2695165	chr15:42073397	15	42073397	0.000847	0.009947	0.932111
rs506120	chr15:43802024	15	43802024	0.003242	0.01079	0.763809
rs12899958	chr15:47926845	15	47926845	0.004076	0.010557	0.699412
rs73393694	chr15:51505857	15	51505857	-0.01982	0.027208	0.466217
rs11071027	chr15:54364761	15	54364761	NA	NA	NA
rs12903746	chr15:56841967	15	56841967	-0.00509	0.00996	0.60962
rs3743266	chr15:60781513	15	60781513	0.034961	0.010922	0.00137
rs11071592	chr15:61492831	15	61492831	0.048072	0.019795	0.015161
rs7179091	chr15:62717563	15	62717563	0.019129	0.012116	0.114388
rs11554310	chr15:64673615	15	64673615	0.022433	0.019505	0.25009
rs7181937	chr15:66100321	15	66100321	-0.01104	0.014223	0.437442
rs34478583	chr15:66623894:INDEL	15	66623894	NA	NA	NA
rs8025790	chr15:68076399	15	68076399	0.03267	0.011736	0.005374
rs1057865	chr15:70345626	15	70345626	0.005627	0.010237	0.582539
rs2415168	chr15:73109629	15	73109629	0.013336	0.01184	0.260009
rs876383	chr15:74333413	15	74333413	0.02009	0.010091	0.046495
rs62009090	chr15:77837055	15	77837055	0.017978	0.010918	0.099623
rs72734675	chr15:78535287	15	78535287	NA	NA	NA
rs2089162	chr15:78739763	15	78739763	0.017046	0.010507	0.104731
rs79015977	chr15:79450147	15	79450147	0.007947	0.010355	0.442821
rs12914610	chr15:81984205	15	81984205	0.007161	0.010027	0.475131
rs111491984	chr15:82488239	15	82488239	0.0063	0.011418	0.581081
rs12915845	chr15:89042467	15	89042467	0.029934	0.010141	0.003159
rs62023121	chr15:93459453	15	93459453	0.003564	0.012932	0.782856
rs76748011	chr15:99314920	15	99314920	0.055215	0.02561	0.031087
rs742036	chr16:960725	16	960725	0.008402	0.010293	0.414323
rs758747	chr16:3627358	16	3627358	0.014767	0.011669	0.205719
rs879620	chr16:4015729	16	4015729	0.027571	0.010322	0.007558
rs17641923	chr16:5930458	16	5930458	0.024747	0.012152	0.041695
rs12928615	chr16:6173852	16	6173852	0.037871	0.009992	0.000151
rs58219101	chr16:6184894	16	6184894	0.03373	0.025239	0.181413
rs42240	chr16:6538214	16	6538214	0.020451	0.010697	0.055901
rs1704528	chr16:14388750	16	14388750	0.054538	0.010699	3.44e-07
rs188014652	chr16:14442608	16	14442608	0.103703	0.050542	0.040186
rs222128	chr16:15526277	16	15526277	0.009906	0.010055	0.324527
rs148965598	chr16:19975731	16	19975731	0.037485	0.015344	0.01457
rs75996459	chr16:20045314	16	20045314	0.016659	0.011223	0.137713
rs889201	chr16:20054371	16	20054371	0.009818	0.011279	0.384049
rs6497451	chr16:20248466	16	20248466	0.044713	0.014714	0.002375
rs4780885	chr16:20380004	16	20380004	0.019515	0.009972	0.050352
rs111406394	chr16:23212852:INDEL	16	23212852	NA	NA	NA
rs62030537	chr16:24599909	16	24599909	0.021082	0.012413	0.089438
rs113245667	chr16:24773291	16	24773291	0.02283	0.024708	0.355495
rs4787309	chr16:25253923	16	25253923	0.024171	0.013811	0.080109
rs56163509	chr16:28864471	16	28864471	0.033587	0.02927	0.251181
rs8059619	chr16:29925445	16	29925445	0.012018	0.009978	0.228428
rs56404782	chr16:31126535	16	31126535	0.011202	0.010508	0.286384
rs1477135	chr16:48726823	16	48726823	0.032837	0.010595	0.00194
rs28655406	chr16:49034109	16	49034109	0.024447	0.010387	0.018585
rs4417546	chr16:49232459	16	49232459	NA	NA	NA
rs62028293	chr16:50264054	16	50264054	0.057329	0.047314	0.225635
rs12325192	chr16:51488129	16	51488129	0.004015	0.011943	0.736753
rs12599115	chr16:52279707	16	52279707	0.025181	0.012782	0.048836
rs62048402	chr16:53803223	16	53803223	0.042033	0.010099	3.15e-05
rs2032924	chr16:56292826	16	56292826	0.026713	0.009897	0.006953
rs6498815	chr16:61976545	16	61976545	0.017304	0.010232	0.09079
rs288607	chr16:62674058	16	62674058	0.021562	0.010887	0.047647
rs189566818	chr16:69626436	16	69626436	NA	NA	NA
rs7359336	chr16:69733460	16	69733460	0.051809	0.010028	2.39e-07
rs62052918	chr16:72578594	16	72578594	-0.00063	0.019006	0.973736
rs2213978	chr16:72984595	16	72984595	0.028158	0.03793	0.45787
rs62041529	chr16:73912707	16	73912707	-0.00029	0.013118	0.982626
rs807293	chr16:74226221	16	74226221	-0.00598	0.010318	0.562457
rs2903096	chr16:75738592	16	75738592	NA	NA	NA
rs2738589	chr16:78680760	16	78680760	-0.0014	0.010093	0.889715
rs1862794	chr16:84750595	16	84750595	NA	NA	NA
rs111878332	chr16:89372698	16	89372698	0.012152	0.012369	0.325896
rs112491239	chr17:1957146	17	1957146	0.028908	0.022284	0.194542
rs11868391	chr17:2001299	17	2001299	0.025932	0.019418	0.181734
rs117298709	chr17:2106475	17	2106475	-0.00148	0.028365	0.958504
rs28365160	chr17:4622551	17	4622551	0.009905	0.011641	0.394834
rs421809	chr17:4913480	17	4913480	0.015807	0.011132	0.155617
rs7215990	chr17:6034831	17	6034831	0.038797	0.011832	0.001042
rs11078674	chr17:7310473	17	7310473	0.031413	0.011097	0.004642
rs58353203	chr17:7730632:INDEL	17	7730632	0.010825	0.010978	0.324125
rs74605012	chr17:7789234	17	7789234	NA	NA	NA
rs178803	chr17:16103426	17	16103426	0.019464	0.009936	0.050108
rs4924755	chr17:17397131	17	17397131	0.038736	0.011274	0.00059
rs1824899	chr17:25467638	17	25467638	0.002812	0.01041	0.787071
rs7218986	chr17:30270478	17	30270478	0.022022	0.012739	0.083875
rs57932203	chr17:32295557	17	32295557	0.014454	0.011513	0.209342
rs148072758	chr17:41189346	17	41189346	NA	NA	NA
rs2523162	chr17:42179281	17	42179281	-0.01022	0.012078	0.397425
rs11656000	chr17:42742525	17	42742525	0.033083	0.014225	0.02003
rs1053733	chr17:43183028	17	43183028	0.039615	0.010168	9.78e-05
rs2532387	chr17:44313522	17	44313522	0.021105	0.012542	0.092429
rs7213086	chr17:45752310	17	45752310	0.020351	0.00998	0.041444
rs11654292	chr17:46197442	17	46197442	0.013373	0.015664	0.393258
rs16948048	chr17:47440466	17	47440466	0.014319	0.010259	0.162793
rs3785930	chr17:47586922	17	47586922	NA	NA	NA
rs9635759	chr17:49613785	17	49613785	0.070664	0.010901	9.04e-11
rs72826626	chr17:50708167	17	50708167	0.004519	0.012409	0.715702
rs149435631	chr17:53230921:INDEL	17	53230921	0.009266	0.010148	0.361235
rs7214475	chr17:53327843	17	53327843	NA	NA	NA
rs12940636	chr17:53400110	17	53400110	0.018706	0.010523	0.075459
rs10852985	chr17:54534634	17	54534634	0.016492	0.010891	0.129956
rs4793879	chr17:55691703	17	55691703	0.010282	0.009956	0.301728
rs6503863	chr17:56517034	17	56517034	0.008404	0.010106	0.40562
rs76468620	chr17:59918091	17	59918091	0.013319	0.013773	0.333547
rs7218751	chr17:77796437	17	77796437	0.009236	0.012826	0.47143
rs875731	chr17:77926297	17	77926297	0.013236	0.010699	0.21605
rs12945356	chr17:77952250	17	77952250	NA	NA	NA
rs61391154	chr17:78682414	17	78682414	0.020683	0.010431	0.04739
rs2659005	chr17:79218714	17	79218714	0.009698	0.009978	0.331082
rs12937034	chr17:79446015	17	79446015	0.022915	0.010244	0.025296
rs694785	chr18:275025	18	275025	0.035589	0.010594	0.000781
rs12607903	chr18:3817134	18	3817134	0.036051	0.010761	0.000807
rs58386826	chr18:11990358	18	11990358	0.047651	0.011062	1.65e-05
rs182157662	chr18:29977802	18	29977802	0.058008	0.033159	0.080229
rs12953888	chr18:31772958	18	31772958	0.016589	0.010164	0.102642
rs659583	chr18:42439989	18	42439989	0.023345	0.010326	0.023767
rs2430887	chr18:42964593	18	42964593	0.017911	0.010188	0.078755
rs12954742	chr18:43703223	18	43703223	-0.00075	0.009931	0.939792
rs2668767	chr18:44785302	18	44785302	NA	NA	NA
rs72661148	chr18:45371695	18	45371695	0.035385	0.028424	0.213183
rs7239114	chr18:45921214	18	45921214	-0.00092	0.010078	0.927506
rs1431742	chr18:50294678	18	50294678	0.048079	0.012882	0.00019
rs8092503	chr18:52479487	18	52479487	0.028582	0.011431	0.012402
rs11152363	chr18:53057188	18	53057188	0.024473	0.013452	0.06887
rs1531519	chr18:53480206	18	53480206	0.004326	0.010329	0.675347
rs9957320	chr18:56876430	18	56876430	0.020122	0.013871	0.146885
rs7231369	chr18:57052762	18	57052762	0.022414	0.00998	0.024712
rs8098204	chr18:57668907	18	57668907	0.03457	0.01203	0.004057
rs8094523	chr18:57878155	18	57878155	0.050123	0.019368	0.009655
rs35748167	chr18:58037433	18	58037433	-0.00948	0.030564	0.756317
rs2135385	chr18:62339722	18	62339722	-0.01421	0.012327	0.248884
rs11151729	chr18:69858898	18	69858898	0.01769	0.016272	0.276978
rs8084848	chr18:74529894	18	74529894	0.013991	0.010494	0.182458
rs2850917	chr18:74951322	18	74951322	-0.00223	0.010293	0.828241
rs149579753	chr18:76719213:INDEL	18	76719213	0.011571	0.011274	0.304744
rs61754469	chr19:651684	19	651684	0.006286	0.039568	0.873769
rs149080927	chr19:1854253:INDEL	19	1854253	0.021864	0.010027	0.02922
rs308049	chr19:3116725	19	3116725	0.00562	0.011342	0.62023
rs34938743	chr19:5044043	19	5044043	0.022713	0.011459	0.047476
rs11670932	chr19:7206790	19	7206790	0.02181	0.012019	0.069584
rs484353	chr19:7891767	19	7891767	0.012923	0.009939	0.193536
rs8108431	chr19:9996687	19	9996687	0.038057	0.010189	0.000188
rs144624209	chr19:11152888	19	11152888	0.025079	0.020264	0.215861
rs4804181	chr19:12509536	19	12509536	0.020747	0.012663	0.101358
rs56349703	chr19:13014489	19	13014489	0.009823	0.010259	0.338327
rs1803768	chr19:14626197	19	14626197	0.000587	0.019678	0.976215
rs887898	chr19:15539439	19	15539439	0.030596	0.011918	0.010253
rs7508638	chr19:17365047	19	17365047	-0.00023	0.01278	0.985485
rs11669624	chr19:18230886	19	18230886	0.004027	0.010094	0.689928
rs10221489	chr19:18826975	19	18826975	0.020286	0.010368	0.050389
rs3810304	chr19:30861683	19	30861683	0.012062	0.012442	0.332329
rs8100439	chr19:30983806	19	30983806	0.016268	0.013841	0.239873
rs10425026	chr19:31668216	19	31668216	0.02476	0.010361	0.016863
rs29940	chr19:34310034	19	34310034	0.016831	0.010586	0.11186
rs231591	chr19:36224705	19	36224705	0.005125	0.009999	0.608275
rs3746086	chr19:40030541	19	40030541	0.029129	0.013896	0.036062
rs339526	chr19:40697061	19	40697061	0.032959	0.011458	0.004022
rs149030675	chr19:42727048:INDEL	19	42727048	0.043813	0.016176	0.00676
rs57014690	chr19:44933706	19	44933706	-0.0185	0.016219	0.254126
rs12609406	chr19:47611128	19	47611128	0.030079	0.01108	0.006633
rs140036621	chr19:47709169	19	47709169	0.059151	0.043725	0.176118
rs2974224	chr19:48115761	19	48115761	NA	NA	NA
rs679574	chr19:49206108	19	49206108	0.008042	0.01004	0.423092
rs16981031	chr19:49497453	19	49497453	0.053692	0.018842	0.004377
rs150032686	chr19:49781808	19	49781808	-0.00518	0.030214	0.863749
rs200876443	chr19:50363585:INDEL	19	50363585	0.010236	0.024745	0.679122
rs76511820	chr19:54072271	19	54072271	0.08126	0.0254	0.001378
rs10418638	chr19:54937344	19	54937344	-0.01497	0.010306	0.146287
rs12610863	chr19:55854389	19	55854389	0.030336	0.010372	0.003446
rs882609	chr19:58991479	19	58991479	0.028157	0.009993	0.004837
rs6050911	chr20:2634167	20	2634167	0.035888	0.011791	0.002338
rs6140708	chr20:8731707	20	8731707	0.006742	0.010126	0.505502
rs6040476	chr20:11231875	20	11231875	-0.00258	0.010218	0.800348
rs6040967	chr20:11874099	20	11874099	-0.00981	0.010315	0.341643
rs204093	chr20:14734270	20	14734270	0.007219	0.010512	0.492214
rs7268466	chr20:15810676	20	15810676	0.006155	0.014063	0.661624
rs2211254	chr20:17091951	20	17091951	0.017816	0.048526	0.713505
rs852061	chr20:17109159	20	17109159	0.028362	0.010358	0.006178
rs6080682	chr20:17388388	20	17388388	0.022875	0.010843	0.034891
rs78575685	chr20:18321965	20	18321965	0.031307	0.019512	0.108612
rs6046015	chr20:19338681	20	19338681	-0.00876	0.010154	0.388328
rs6136820	chr20:19684630	20	19684630	NA	NA	NA
rs111558392	chr20:20348962	20	20348962	0.02353	0.013503	0.081401
rs66862313	chr20:21457220	20	21457220	0.026863	0.016751	0.108788
rs4815394	chr20:25197982	20	25197982	0.058975	0.030775	0.055322
rs1737894	chr20:31054702	20	31054702	0.007555	0.010067	0.452954
rs117967773	chr20:32288264	20	32288264	0.054307	0.013216	3.97e-05
rs6058107	chr20:33288546	20	33288546	0.007253	0.011673	0.534332
rs6060746	chr20:34586663	20	34586663	0.017986	0.021477	0.402344
rs62201728	chr20:36547011	20	36547011	0.037107	0.016606	0.025442
rs36093651	chr20:37287102	20	37287102	0.018704	0.011617	0.107381
rs6031849	chr20:43514337	20	43514337	NA	NA	NA
rs3810526	chr20:46365571	20	46365571	0.006503	0.010208	0.524073
rs3746619	chr20:54823805	20	54823805	0.054489	0.018135	0.00266
rs13043968	chr20:54830983	20	54830983	0.017968	0.015964	0.260363
rs236706	chr20:57691416	20	57691416	0.039113	0.013061	0.002748
rs6011155	chr20:62450664	20	62450664	0.024672	0.010224	0.015818
rs766425	chr21:35334566	21	35334566	0.015237	0.009925	0.124732
rs28570507	chr21:35472847	21	35472847	0.060793	0.025467	0.01698
rs62229372	chr21:37692507	21	37692507	0.046307	0.015751	0.003283
rs2836901	chr21:40499194	21	40499194	0.014737	0.014577	0.31203
rs2836950	chr21:40604429	21	40604429	0.03536	0.010283	0.000585
rs2837744	chr21:41982026	21	41982026	0.02295	0.011592	0.047735
rs235269	chr21:46211664	21	46211664	0.00592	0.010113	0.55829
rs4821915	chr22:20891545	22	20891545	0.007018	0.012292	0.568058
rs240064	chr22:22281638	22	22281638	0.013558	0.010068	0.178084
rs393829	chr22:22838416	22	22838416	0.037807	0.022189	0.08841
rs5753383	chr22:31304201	22	31304201	0.024429	0.010816	0.023912
rs8135417	chr22:31559255	22	31559255	0.030288	0.010375	0.003507
rs2746971	chr22:37101890	22	37101890	0.018352	0.010111	0.069517
rs133722	chr22:37822058	22	37822058	0.003864	0.010184	0.704382
rs733107	chr22:39258078	22	39258078	0.022741	0.011937	0.056757
rs139418	chr22:39557162	22	39557162	-0.01302	0.009977	0.191834
rs138354	chr22:41272143	22	41272143	0.00909	0.009934	0.360156
rs78290111	chr22:42280064:INDEL	22	42280064	0.005176	0.010223	0.612655
rs138110	chr22:44259781	22	44259781	0.013789	0.00998	0.167061
rs132844	chr22:45558416	22	45558416	-0.01596	0.010509	0.128948
rs7284348	chr22:45729382	22	45729382	0.014336	0.011423	0.209468
rs8136272	chr22:49678782	22	49678782	0.014631	0.011522	0.204163
rs112062538	chr23:8912815	23	8912815	0.019095	0.011566	0.098757
rs35092803	chr23:29461064:INDEL	23	29461064	0.000696	0.009899	0.943955
rs72625550	chr23:30299319	23	30299319	0.040818	0.011721	0.000497
rs5972142	chr23:30466435	23	30466435	0.017701	0.011975	0.139373
rs1379871	chr23:31854782	23	31854782	NA	NA	NA
rs9969946	chr23:50168356	23	50168356	0.029686	0.010635	0.00525
rs5915285	chr23:50355673	23	50355673	0.027043	0.010375	0.009149
rs6529693	chr23:53734564	23	53734564	0.012835	0.009995	0.199094
rs6611574	chr23:56880652	23	56880652	0.025626	0.012469	0.039857
rs7067170	chr23:68382836	23	68382836	0.042584	0.011568	0.000232
rs3827426	chr23:71495344	23	71495344	-0.00616	0.012394	0.61945
rs17174132	chr23:79924073	23	79924073	0.031005	0.014509	0.032597
rs5920981	chr23:96209579	23	96209579	NA	NA	NA
rs5967173	chr23:99961929	23	99961929	0.028866	0.010291	0.00503
rs9887590	chr23:101373498	23	101373498	0.004444	0.010143	0.661298
rs36068064	chr23:109292803	23	109292803	0.028908	0.010265	0.00486
rs55782092	chr23:109682057	23	109682057	0.02029	0.010463	0.052465
rs5930901	chr23:125518300	23	125518300	0.031389	0.01027	0.002239
rs3923971	chr23:130204674	23	130204674	0.017236	0.010941	0.115185
rs5932892	chr23:130453001	23	130453001	0.054208	0.023693	0.022143
rs1989318	chr23:130502089	23	130502089	0.029474	0.010146	0.003672
rs17883944	chr23:133633465	23	133633465	0.011888	0.016505	0.471377
rs62606174	chr23:136003052	23	136003052	0.012829	0.009898	0.194955
rs11095692	chr23:136442811	23	136442811	NA	NA	NA
rs5974715	chr23:137071305	23	137071305	0.011214	0.010305	0.276511
rs12389885	chr23:139590275	23	139590275	0.033119	0.011339	0.00349
rs5908735	chr23:142738781	23	142738781	-0.00624	0.010014	0.533251
rs5925079	chr23:151145531	23	151145531	0.018818	0.01199	0.11653

## Sheet: ST4 | VB confirmation
SNP information			Data from UKBB			Data from 23andMe					Combined UKBB and 23andMe data
SNP	CHR	BP	Matched Beta	SE	P	Matched Beta	SE	P	Proxy	r2	Matched Beta	SE	P	Proxy	r2
rs75224353	6	100080252	-0.0075	0.0028	0.0063	-0.0674	0.0304	0.0263	n/a	n/a	-0.0305	0.0091	0.000797	n/a	n/a
rs4703270	5	103263134	-0.0044	0.0017	0.011	0.0024	0.0171	0.889	n/a	n/a	-0.0108	0.0053	0.0403	n/a	n/a
rs3793444	8	61769873	-0.0026	0.0011	0.013	-0.0183	0.0111	0.0981	n/a	n/a	-0.01	0.0034	0.00355	n/a	n/a
rs7179091	15	62717563	-0.0025	0.0012	0.054	-0.0147	0.013	0.257	n/a	n/a	-0.009	0.004	0.0243	n/a	n/a
rs10470983	4	106034941	-0.0017	0.001	0.097	-0.0248	0.0108	0.0217	n/a	n/a	-0.0087	0.0033	0.00902	n/a	n/a
rs2494948	6	40550678	-0.0023	0.001	0.023	-0.0153	0.0107	0.156	n/a	n/a	-0.0087	0.0033	0.00906	n/a	n/a
rs11780153	8	92038732	-0.0023	0.0011	0.028	-0.0131	0.0111	0.235	n/a	n/a	-0.008	0.0034	0.017	n/a	n/a
rs9648399	7	32948275	-0.002	0.001	0.052	-0.0109	0.0109	0.318	n/a	n/a	-0.0072	0.0034	0.0327	n/a	n/a
rs6987150	8	75290914	-0.0012	0.0011	0.28	-0.0218	0.0114	0.0563	n/a	n/a	-0.007	0.0035	0.0483	n/a	n/a
rs235269	21	46211664	0.0021	0.001	0.05	0.0068	0.0109	0.53	n/a	n/a	0.0066	0.0034	0.0488	n/a	n/a
rs9517913	13	100564508	0.0028	0.001	0.0073	-0.003	0.0132	0.817	n/a	n/a	0.0066	0.0034	0.0488	n/a	n/a
rs6503863	17	56517034	0.0023	0.001	0.03	0.0038	0.0109	0.727	n/a	n/a	0.0067	0.0034	0.048	n/a	n/a
rs2430887	18	42964593	0.0012	0.001	0.27	0.0193	0.0109	0.0778	n/a	n/a	0.0067	0.0034	0.0488	n/a	n/a
rs77256862	5	92473445	0.0016	0.001	0.11	0.0152	0.0112	0.175	n/a	n/a	0.0067	0.0033	0.0441	rs7711868	0.994998
rs2735052	6	29701564	0.0018	0.001	0.058	0.0105	0.0108	0.328	n/a	n/a	0.0067	0.0033	0.0439	n/a	n/a
rs2504703	6	51264082	0.0022	0.001	0.025	0.0054	0.0108	0.617	n/a	n/a	0.0068	0.0033	0.0413	n/a	n/a
rs10797047	1	154149240	0.0016	0.0011	0.11	0.0146	0.0111	0.19	n/a	n/a	0.0069	0.0034	0.0425	n/a	n/a
rs662069	11	119003322	0.002	0.001	0.052	0.0093	0.0109	0.392	n/a	n/a	0.0069	0.0034	0.0402	n/a	n/a
rs2428493	6	31329135	0.0023	0.001	0.024	0.0058	0.011	0.596	n/a	n/a	0.0069	0.0034	0.0399	n/a	n/a
rs6453903	6	77165341	0.0023	0.0011	0.037	0.0058	0.0117	0.623	n/a	n/a	0.0072	0.0036	0.0487	n/a	n/a
rs11595809	10	97887621	0.0006	0.001	0.58	0.0303	0.0107	0.00479	n/a	n/a	0.0073	0.0033	0.0288	n/a	n/a
rs339526	19	40697061	0.0025	0.0012	0.038	0.0059	0.0128	0.642	n/a	n/a	0.0074	0.0038	0.0496	n/a	n/a
rs13067157	3	935726	0.0032	0.0011	0.0041	-0.0037	0.0117	0.753	n/a	n/a	0.0075	0.0034	0.0272	rs9857769	0.88518
rs2744475	6	50784880	0.0016	0.0011	0.15	0.0171	0.0117	0.146	n/a	n/a	0.0075	0.0036	0.0377	n/a	n/a
rs12151442	2	187537847	0.0012	0.0011	0.26	0.0253	0.0117	0.0305	n/a	n/a	0.0075	0.0036	0.0362	n/a	n/a
rs679574	19	49206108	0.0029	0.001	0.0047	0.001	0.0107	0.924	n/a	n/a	0.0076	0.0033	0.0228	n/a	n/a
rs1106995	4	60208272	0.0031	0.0011	0.0055	-0.0002	0.0116	0.986	n/a	n/a	0.0076	0.0036	0.0357	n/a	n/a
rs60386222	3	190643193	0.0017	0.0011	0.11	0.0186	0.0116	0.107	n/a	n/a	0.0076	0.0034	0.0271	rs13078126	0.993313
rs2532718	10	117480864	0.0033	0.001	0.0015	-0.0048	0.0108	0.656	n/a	n/a	0.0076	0.0034	0.0232	n/a	n/a
rs12360525	10	134289214	0.0017	0.001	0.093	0.0172	0.0109	0.113	n/a	n/a	0.0076	0.0033	0.0216	n/a	n/a
rs4402316	11	84780098	0.0009	0.0012	0.42	0.0302	0.0138	0.0291	n/a	n/a	0.0076	0.0037	0.0386	rs10792798	0.983106
rs4417698	2	59318692	0.0023	0.0011	0.036	0.0095	0.0118	0.422	n/a	n/a	0.0077	0.0037	0.0362	n/a	n/a
rs3807563	7	50566390	0.0024	0.001	0.019	0.0094	0.0109	0.386	n/a	n/a	0.0077	0.0034	0.0221	n/a	n/a
rs1738045	1	44721739	0.0019	0.0011	0.088	0.0152	0.0118	0.199	n/a	n/a	0.0077	0.0036	0.0344	n/a	n/a
rs12903746	15	56841967	0.0026	0.001	0.014	0.0057	0.0109	0.603	n/a	n/a	0.0077	0.0033	0.0203	n/a	n/a
rs2471228	7	45776121	0.0017	0.0011	0.11	0.0218	0.0117	0.063	n/a	n/a	0.0077	0.0034	0.0242	rs9720055	0.716684
rs111491984	15	82488239	0.0016	0.0012	0.16	0.0206	0.0123	0.0926	n/a	n/a	0.0078	0.0038	0.0384	n/a	n/a
rs1746469	6	131502771	0.0025	0.0011	0.02	0.0056	0.0113	0.616	n/a	n/a	0.0078	0.0035	0.0261	n/a	n/a
rs495135	2	169687359	0.0023	0.0011	0.032	0.0109	0.0114	0.338	n/a	n/a	0.0078	0.0035	0.0256	n/a	n/a
rs3750454	9	111801325	0.0011	0.0011	0.36	0.0297	0.0118	0.0117	n/a	n/a	0.0078	0.0036	0.0318	n/a	n/a
rs1891850	1	38795252	0.0032	0.001	0.0022	-0.0039	0.011	0.723	n/a	n/a	0.0079	0.0034	0.0205	n/a	n/a
rs6673984	1	239044841	0.0032	0.0011	0.0051	-0.0015	0.0119	0.897	n/a	n/a	0.0079	0.0037	0.0321	n/a	n/a
rs10975933	9	6954557	0.0027	0.0011	0.015	0.0054	0.0113	0.632	n/a	n/a	0.0079	0.0035	0.0229	n/a	n/a
rs11163482	1	82939537	0.0027	0.001	0.01	0.0061	0.011	0.58	n/a	n/a	0.008	0.0034	0.0191	n/a	n/a
rs1440271	11	12852068	0.0025	0.001	0.018	0.009	0.011	0.417	n/a	n/a	0.008	0.0034	0.0187	n/a	n/a
rs7300842	12	116177115	0.0019	0.001	0.091	0.0171	0.011	0.12	n/a	n/a	0.008	0.0034	0.0176	n/a	n/a
rs250722	5	76053020	0.0011	0.0013	0.4	0.0304	0.0137	0.0263	n/a	n/a	0.008	0.0041	0.0499	n/a	n/a
rs10897450	11	63593219	0.0019	0.001	0.058	0.0163	0.0107	0.128	n/a	n/a	0.008	0.0033	0.0158	n/a	n/a
rs3832524	7	111386511	0.0016	0.0011	0.15	0.0228	0.0113	0.0432	n/a	n/a	0.008	0.0035	0.0211	rs12705798	0.973539
rs1509031	1	163254402	0.0025	0.0012	0.043	0.0102	0.0123	0.406	n/a	n/a	0.008	0.0038	0.0331	n/a	n/a
rs484353	19	7891767	0.0032	0.001	0.0028	0.0003	0.011	0.981	n/a	n/a	0.0081	0.0033	0.0154	n/a	n/a
rs6733172	2	142360384	0.0023	0.0012	0.057	0.0107	0.0131	0.414	n/a	n/a	0.0081	0.004	0.0459	n/a	n/a
rs7136390	12	40353648	0.0028	0.0012	0.012	0.0039	0.0123	0.75	n/a	n/a	0.0081	0.0038	0.0332	n/a	n/a
rs7123361	11	76161389	0.0031	0.0011	0.005	0.0019	0.0115	0.871	n/a	n/a	0.0082	0.0036	0.0217	n/a	n/a
rs2374735	7	94141226	0.0016	0.001	0.12	0.0233	0.0108	0.0311	n/a	n/a	0.0082	0.0034	0.0146	n/a	n/a
rs3105485	5	101944699	0.0017	0.001	0.099	0.0205	0.0107	0.0562	n/a	n/a	0.0082	0.0033	0.0135	n/a	n/a
rs10794128	10	128526537	0.0025	0.0011	0.023	0.0107	0.0113	0.343	n/a	n/a	0.0083	0.0035	0.0183	n/a	n/a
rs1952952	14	40916601	0.0017	0.0011	0.11	0.021	0.0111	0.0585	n/a	n/a	0.0083	0.0034	0.0148	n/a	n/a
rs56404782	16	31126535	0.002	0.0011	0.075	0.0188	0.0114	0.099	n/a	n/a	0.0083	0.0035	0.0186	rs56388508	0.99719
rs10840099	11	8667680	0.0033	0.0011	0.0021	-0.0004	0.0111	0.972	n/a	n/a	0.0083	0.0035	0.0158	n/a	n/a
rs28365160	17	4622551	0.0021	0.0012	0.058	0.015	0.0127	0.236	n/a	n/a	0.0083	0.0039	0.0348	n/a	n/a
rs35000205	12	93989683	0.0014	0.0012	0.23	0.0251	0.0133	0.0591	n/a	n/a	0.0083	0.004	0.0374	rs7977788	0.944183
rs2971069	7	9959246	0.0021	0.001	0.036	0.0161	0.0109	0.138	n/a	n/a	0.0084	0.0033	0.0121	n/a	n/a
rs28521509	7	27762627	0.002	0.0012	0.1	0.0159	0.0129	0.218	n/a	n/a	0.0084	0.004	0.036	n/a	n/a
rs758971	9	129175790	0.0015	0.0013	0.21	0.0274	0.0132	0.0377	n/a	n/a	0.0085	0.004	0.0351	n/a	n/a
rs10913213	1	176563260	0.0015	0.0011	0.2	0.0278	0.0112	0.0133	n/a	n/a	0.0085	0.0035	0.0142	n/a	n/a
rs12189864	6	170685537	0.0017	0.0011	0.12	0.0224	0.0115	0.0504	n/a	n/a	0.0086	0.0036	0.016	n/a	n/a
rs4417546	16	49232459	0.0026	0.0012	0.031	0.0108	0.0129	0.404	n/a	n/a	0.0086	0.004	0.0312	n/a	n/a
rs6678140	1	8436802	0.0015	0.0011	0.15	0.0248	0.0115	0.031	n/a	n/a	0.0086	0.0036	0.0164	n/a	n/a
rs12599115	16	52279707	0.0024	0.0013	0.065	0.0132	0.0137	0.335	n/a	n/a	0.0086	0.0042	0.0409	n/a	n/a
rs9507895	13	28018237	0.0035	0.0012	0.0023	-0.0039	0.0127	0.758	n/a	n/a	0.0086	0.0038	0.0234	n/a	n/a
rs58414032	6	43739523	0.0023	0.0011	0.032	0.013	0.0115	0.26	n/a	n/a	0.0086	0.0035	0.015	n/a	n/a
rs12894936	14	100846991	0.0023	0.0012	0.059	0.0175	0.012	0.145	n/a	n/a	0.0086	0.0036	0.0162	n/a	n/a
rs1984559	2	135678888	0.004	0.0013	0.0029	-0.0035	0.0129	0.784	n/a	n/a	0.0087	0.0038	0.0241	n/a	n/a
rs57932203	17	32295557	0.0023	0.0012	0.042	0.0157	0.0127	0.216	n/a	n/a	0.0087	0.0038	0.0222	n/a	n/a
rs13080934	3	151800199	0.0036	0.0013	0.0044	0.0053	0.0129	0.679	n/a	n/a	0.0087	0.004	0.0302	rs4679973	0.922263
rs3810526	20	46365571	0.0023	0.0011	0.031	0.0149	0.0111	0.177	n/a	n/a	0.0087	0.0034	0.0102	n/a	n/a
rs12893466	14	28977714	0.0021	0.0011	0.076	0.0186	0.0118	0.116	n/a	n/a	0.0088	0.0037	0.0165	n/a	n/a
rs6692817	1	7462147	0.0033	0.0012	0.003	0.0017	0.0124	0.889	n/a	n/a	0.0088	0.0036	0.0156	n/a	n/a
rs6670211	1	29576784	0.002	0.001	0.047	0.02	0.011	0.0707	n/a	n/a	0.0088	0.0033	0.00798	n/a	n/a
rs4681554	3	149510262	0.0025	0.0014	0.066	0.0124	0.0141	0.382	n/a	n/a	0.0088	0.0044	0.0435	n/a	n/a
rs807293	16	74226221	0.0027	0.0011	0.01	0.0118	0.0111	0.285	n/a	n/a	0.0088	0.0034	0.00969	n/a	n/a
rs9394003	6	30315210	0.0018	0.0013	0.11	0.0253	0.0126	0.0448	n/a	n/a	0.0088	0.0039	0.0216	n/a	n/a
rs6808295	3	181372008	0.0022	0.0013	0.086	0.0178	0.0138	0.197	n/a	n/a	0.0088	0.0043	0.0377	n/a	n/a
rs8019902	14	23376091	0.0017	0.0011	0.1	0.0256	0.011	0.0204	n/a	n/a	0.0089	0.0034	0.00902	n/a	n/a
rs56349703	19	13014489	0.0023	0.0011	0.034	0.0165	0.0112	0.142	n/a	n/a	0.0089	0.0034	0.00979	n/a	n/a
rs56927240	9	109148074	0.0055	0.0054	0.31	0.0316	0.0133	0.0177	n/a	n/a	0.0089	0.0041	0.0283	n/a	n/a
rs117967773	20	32288264	0.0011	0.0014	0.39	0.0365	0.014	0.0092	n/a	n/a	0.009	0.0042	0.0349	n/a	n/a
rs6136820	20	19684630	0.0025	0.001	0.017	0.0142	0.0108	0.186	n/a	n/a	0.009	0.0033	0.00714	n/a	n/a
rs7781714	7	23593479	0.0009	0.001	0.36	0.0374	0.0107	0.000478	n/a	n/a	0.009	0.0033	0.00683	n/a	n/a
rs3813321	5	137800024	0.0027	0.001	0.011	0.0113	0.0107	0.292	n/a	n/a	0.009	0.0033	0.00699	n/a	n/a
rs6864721	5	89750018	0.0017	0.0012	0.15	0.0278	0.0127	0.0283	n/a	n/a	0.009	0.0038	0.0175	n/a	n/a
rs17035289	4	106048291	0.0024	0.0014	0.11	0.0164	0.014	0.242	n/a	n/a	0.009	0.0043	0.0378	n/a	n/a
rs7753896	6	76347020	0.0041	0.0011	0.00013	-0.0095	0.0113	0.4	n/a	n/a	0.009	0.0034	0.00856	n/a	n/a
rs7431217	3	68595634	0.0022	0.001	0.03	0.0198	0.0109	0.0703	n/a	n/a	0.0091	0.0034	0.00724	n/a	n/a
rs9543516	13	74628712	0.0034	0.0011	0.0025	0.0018	0.0115	0.875	n/a	n/a	0.0091	0.0036	0.0109	n/a	n/a
rs8059619	16	29925445	0.0021	0.001	0.057	0.0212	0.0108	0.0495	n/a	n/a	0.0091	0.0033	0.00626	n/a	n/a
rs4687496	3	193729225	0.0026	0.001	0.012	0.015	0.0108	0.167	n/a	n/a	0.0091	0.0033	0.00622	n/a	n/a
rs6439371	3	132610752	0.0015	0.0011	0.18	0.0292	0.0112	0.009	n/a	n/a	0.0091	0.0035	0.00843	n/a	n/a
rs12609406	19	47611128	0.0034	0.0011	0.0029	0.0026	0.0119	0.829	n/a	n/a	0.0091	0.0036	0.0115	n/a	n/a
rs2723065	2	65279414	0.0037	0.0011	0.00069	-0.0016	0.011	0.885	n/a	n/a	0.0091	0.0034	0.00689	n/a	n/a
rs766425	21	35334566	0.0005	0.001	0.58	0.0436	0.0107	4.43e-05	n/a	n/a	0.0091	0.0033	0.00582	n/a	n/a
rs8092503	18	52479487	0.0027	0.0012	0.038	0.0121	0.0127	0.343	n/a	n/a	0.0091	0.004	0.0214	n/a	n/a
rs28858464	4	45884164	0.0028	0.0011	0.016	0.0115	0.0117	0.327	n/a	n/a	0.0092	0.0036	0.0111	n/a	n/a
rs28414241	10	126851739	0.0028	0.001	0.0071	0.0121	0.0109	0.269	n/a	n/a	0.0092	0.0034	0.0063	n/a	n/a
rs746873	9	131864950	0.0016	0.0011	0.2	0.0281	0.012	0.0188	n/a	n/a	0.0092	0.0037	0.0124	n/a	n/a
rs2451034	8	73479723	0.0021	0.0011	0.053	0.0211	0.0115	0.067	n/a	n/a	0.0092	0.0035	0.00874	n/a	n/a
rs7910407	10	13563816	0.0027	0.0011	0.016	0.0122	0.012	0.308	n/a	n/a	0.0093	0.0037	0.0126	n/a	n/a
rs1958560	14	66036795	0.0031	0.0011	0.0036	0.0066	0.0109	0.543	n/a	n/a	0.0093	0.0034	0.00604	n/a	n/a
rs12658835	5	161275302	0.0016	0.0012	0.2	0.0308	0.0131	0.0187	n/a	n/a	0.0093	0.004	0.0195	n/a	n/a
rs2450280	2	108608018	0.0027	0.0013	0.032	0.0128	0.0137	0.351	n/a	n/a	0.0093	0.0042	0.029	n/a	n/a
rs5801963	12	132412187	0.0015	0.0012	0.21	0.029	0.0123	0.0181	n/a	n/a	0.0094	0.0037	0.0118	rs3923717	0.966543
rs4266671	8	4829193	0.0022	0.0011	0.049	0.0221	0.0112	0.0482	n/a	n/a	0.0095	0.0034	0.00587	n/a	n/a
rs59543819	10	103754188	0.0034	0.0011	0.0026	0.0039	0.0118	0.744	n/a	n/a	0.0095	0.0036	0.00871	n/a	n/a
rs8136272	22	49678782	0.0014	0.0012	0.23	0.0339	0.012	0.00452	n/a	n/a	0.0096	0.0037	0.00931	n/a	n/a
rs2046549	9	11808441	0.0019	0.0012	0.11	0.0284	0.0128	0.027	n/a	n/a	0.0096	0.0039	0.0132	n/a	n/a
rs9758500	3	86910329	0.0025	0.0011	0.021	0.0179	0.0113	0.111	n/a	n/a	0.0096	0.0035	0.00537	n/a	n/a
rs11733954	4	32226664	0.0035	0.0011	0.0012	0.0028	0.0113	0.801	n/a	n/a	0.0096	0.0035	0.00543	n/a	n/a
rs16834280	1	31717050	0.0031	0.0014	0.02	0.0079	0.0146	0.588	n/a	n/a	0.0097	0.0045	0.0296	n/a	n/a
rs11754747	6	141494602	0.0034	0.0012	0.0032	0.0053	0.0136	0.696	n/a	n/a	0.0097	0.0039	0.0115	n/a	n/a
rs1377241	2	50406954	0.0018	0.001	0.077	0.0302	0.0107	0.00492	n/a	n/a	0.0098	0.0033	0.00316	n/a	n/a
rs12708145	8	54030833	0.0022	0.0012	0.081	0.0242	0.0127	0.0575	n/a	n/a	0.0098	0.0039	0.0123	n/a	n/a
rs561821	15	41427864	0.002	0.0011	0.061	0.0263	0.0111	0.0183	n/a	n/a	0.0098	0.0034	0.00414	n/a	n/a
rs17719866	10	51051329	0.0029	0.0012	0.016	0.0145	0.0121	0.231	n/a	n/a	0.0099	0.0037	0.00793	n/a	n/a
rs11097755	4	102709308	0.002	0.001	0.055	0.0273	0.0108	0.0116	n/a	n/a	0.01	0.0033	0.00282	n/a	n/a
rs4979328	9	116788414	0.0034	0.0012	0.0038	0.0057	0.0125	0.647	n/a	n/a	0.01	0.0039	0.00961	n/a	n/a
rs1428120	5	153541904	0.0025	0.001	0.02	0.0209	0.0109	0.0544	n/a	n/a	0.01	0.0033	0.00278	n/a	n/a
rs76468620	17	59918091	0.004	0.0014	0.0042	-0.0009	0.0146	0.948	n/a	n/a	0.01	0.0045	0.0263	n/a	n/a
rs9814387	3	1579312	0.0034	0.0011	0.002	0.0073	0.0117	0.529	n/a	n/a	0.0101	0.0036	0.00447	n/a	n/a
rs7161194	14	101529005	0.0036	0.0011	0.0021	0.0108	0.0145	0.455	n/a	n/a	0.0101	0.0035	0.00349	n/a	n/a
rs4751614	10	118696266	0.0028	0.0012	0.024	0.017	0.0127	0.179	n/a	n/a	0.0101	0.0039	0.00935	n/a	n/a
rs7214475	17	53327843	0.0026	0.0012	0.02	0.0212	0.0122	0.0829	n/a	n/a	0.0101	0.0038	0.00793	rs1477143	0.918051
rs4909289	7	157954904	0.0024	0.0012	0.06	0.0208	0.0123	0.091	n/a	n/a	0.0101	0.0038	0.0077	n/a	n/a
rs865809	3	183997735	0.0026	0.0012	0.031	0.0165	0.0128	0.2	n/a	n/a	0.0102	0.004	0.0106	n/a	n/a
rs10456394	6	31188200	0.0022	0.0015	0.12	0.0255	0.0157	0.104	n/a	n/a	0.0102	0.0048	0.0349	n/a	n/a
rs1899689	7	121964349	0.0026	0.0011	0.012	0.0205	0.011	0.0618	n/a	n/a	0.0102	0.0034	0.00252	n/a	n/a
rs7178532	15	23794517	0.0021	0.0011	0.071	0.0268	0.0115	0.02	n/a	n/a	0.0102	0.0036	0.00438	n/a	n/a
rs10836045	11	33289966	0.003	0.0011	0.0049	0.0145	0.0114	0.201	n/a	n/a	0.0103	0.0035	0.00342	n/a	n/a
rs2459998	1	2138679	0.003	0.001	0.0038	0.0144	0.0114	0.206	n/a	n/a	0.0103	0.0034	0.00235	n/a	n/a
rs28624558	8	57802716	0.0028	0.0011	0.01	0.0173	0.0114	0.13	n/a	n/a	0.0103	0.0034	0.00247	n/a	n/a
rs10063744	5	95649772	0.0029	0.0011	0.014	0.0176	0.0118	0.136	n/a	n/a	0.0104	0.0036	0.00449	n/a	n/a
rs4512669	1	102521349	0.002	0.001	0.048	0.03	0.0109	0.00595	n/a	n/a	0.0104	0.0033	0.00173	n/a	n/a
rs1984870	3	24715135	0.002	0.001	0.057	0.0293	0.0108	0.00689	n/a	n/a	0.0105	0.0033	0.00159	n/a	n/a
rs1079866	7	41470093	0.0024	0.0015	0.11	0.0255	0.0155	0.101	n/a	n/a	0.0105	0.0048	0.0291	n/a	n/a
rs11134473	5	167270818	0.0029	0.0014	0.033	0.0154	0.0149	0.301	n/a	n/a	0.0106	0.0045	0.0199	n/a	n/a
rs3774358	3	52848896	0.0027	0.0013	0.037	0.0227	0.0137	0.0993	n/a	n/a	0.0106	0.004	0.00829	n/a	n/a
rs887898	19	15539439	0.003	0.0012	0.01	0.0167	0.0123	0.176	n/a	n/a	0.0106	0.0038	0.00508	n/a	n/a
rs2300922	3	185651469	0.0023	0.001	0.027	0.0269	0.011	0.0141	n/a	n/a	0.0106	0.0034	0.00161	n/a	n/a
rs9298735	9	1578497	0.0031	0.001	0.0033	0.0144	0.011	0.191	n/a	n/a	0.0107	0.0034	0.00152	n/a	n/a
rs10740399	10	74060201	0.0025	0.0011	0.017	0.025	0.0114	0.0278	n/a	n/a	0.0107	0.0035	0.00223	n/a	n/a
rs2746971	22	37101890	0.0033	0.001	0.0016	0.0111	0.0109	0.311	n/a	n/a	0.0107	0.0034	0.00156	n/a	n/a
rs6882155	5	112435620	0.0039	0.0016	0.012	0.005	0.0171	0.77	n/a	n/a	0.0107	0.0053	0.0414	n/a	n/a
rs79015977	15	79450147	0.0028	0.0011	0.012	0.02	0.0115	0.0821	n/a	n/a	0.0107	0.0035	0.00213	n/a	n/a
rs2836950	21	40604429	0.0035	0.0011	0.0016	0.0086	0.0112	0.443	n/a	n/a	0.0107	0.0035	0.00186	n/a	n/a
rs7132908	12	50263148	0.0036	0.0011	0.00082	0.009	0.011	0.415	n/a	n/a	0.0108	0.0034	0.0014	n/a	n/a
rs1555406	14	101204235	0.0018	0.0016	0.26	0.0356	0.0163	0.029	n/a	n/a	0.0108	0.0051	0.0333	n/a	n/a
rs515746	12	115118997	0.003	0.001	0.0042	0.018	0.0107	0.0928	n/a	n/a	0.0108	0.0033	0.00109	n/a	n/a
rs73030940	3	19015826	0.0029	0.0013	0.02	0.0184	0.0148	0.214	n/a	n/a	0.0109	0.0043	0.0123	n/a	n/a
rs2135385	18	62339722	0.0022	0.0013	0.11	0.0323	0.0132	0.0142	n/a	n/a	0.011	0.004	0.00624	n/a	n/a
rs472594	1	228601638	0.004	0.0013	0.0018	0.0059	0.0128	0.642	n/a	n/a	0.011	0.004	0.00528	n/a	n/a
rs2416535	9	102074739	0.002	0.001	0.071	0.0346	0.0113	0.00208	n/a	n/a	0.011	0.0033	0.000982	n/a	n/a
rs879620	16	4015729	0.003	0.0011	0.0045	0.0184	0.011	0.0929	n/a	n/a	0.0111	0.0034	0.00108	n/a	n/a
rs1881396	2	27844601	0.003	0.0012	0.016	0.0168	0.0131	0.2	n/a	n/a	0.0111	0.0041	0.00641	n/a	n/a
rs10471379	5	52658588	0.0042	0.0015	0.0045	0.0044	0.0155	0.779	n/a	n/a	0.0111	0.0047	0.018	n/a	n/a
rs17725446	12	72670302	0.001	0.0014	0.52	0.0493	0.0146	0.000758	n/a	n/a	0.0112	0.0045	0.0127	n/a	n/a
rs11047130	12	24006668	0.0033	0.0013	0.011	0.0178	0.0129	0.169	n/a	n/a	0.0112	0.004	0.00471	n/a	n/a
rs28655406	16	49034109	0.0034	0.0011	0.0017	0.0155	0.0122	0.204	n/a	n/a	0.0112	0.0035	0.00128	n/a	n/a
rs842596	2	184257017	0.0039	0.0013	0.0025	0.005	0.0136	0.712	n/a	n/a	0.0113	0.0042	0.00666	n/a	n/a
rs146840883	9	22824851	0.0015	0.0011	0.14	0.0361	0.0115	0.00173	n/a	n/a	0.0113	0.0035	0.00119	rs7849973	0.885978
rs1862238	5	170346000	0.0026	0.0011	0.014	0.0276	0.0115	0.0166	n/a	n/a	0.0113	0.0036	0.00145	rs10068905	0.95314
rs3785930	17	47586922	0.0016	0.0018	0.39	0.0429	0.0186	0.0209	n/a	n/a	0.0114	0.0056	0.0423	n/a	n/a
rs7327861	13	74676361	0.002	0.0015	0.18	0.038	0.0155	0.0139	n/a	n/a	0.0114	0.0047	0.0144	rs9530280	0.968573
rs11197463	10	117627008	0.0027	0.001	0.011	0.0242	0.0108	0.0258	n/a	n/a	0.0114	0.0034	0.000655	n/a	n/a
rs61779781	1	65934354	0.0029	0.001	0.005	0.0221	0.0108	0.0412	n/a	n/a	0.0115	0.0034	0.000632	n/a	n/a
rs76967117	6	34603691	0.0039	0.0016	0.018	0.0086	0.0168	0.609	n/a	n/a	0.0115	0.0051	0.0249	n/a	n/a
rs1053733	17	43183028	0.0032	0.001	0.0019	0.0176	0.0108	0.105	n/a	n/a	0.0115	0.0034	0.000572	n/a	n/a
rs72826626	17	50708167	0.0033	0.0013	0.012	0.017	0.014	0.225	n/a	n/a	0.0116	0.0043	0.00742	n/a	n/a
rs4701140	5	179034260	0.0025	0.001	0.025	0.0295	0.0108	0.00619	n/a	n/a	0.0116	0.0033	0.000481	n/a	n/a
rs2106410	12	111631946	0.0038	0.0013	0.0026	0.0103	0.0142	0.469	n/a	n/a	0.0116	0.0042	0.00566	n/a	n/a
rs1827513	6	54650341	0.0037	0.001	0.00025	0.0099	0.0107	0.354	n/a	n/a	0.0117	0.0033	0.000438	n/a	n/a
rs247524	5	110877352	0.0037	0.0012	0.0015	0.0122	0.012	0.31	n/a	n/a	0.0118	0.0037	0.00155	n/a	n/a
rs7664704	4	159866176	0.0026	0.0011	0.015	0.0278	0.0113	0.014	n/a	n/a	0.0118	0.0035	0.000766	n/a	n/a
rs11142743	9	73847224	0.0039	0.0012	0.00077	0.0082	0.0124	0.506	n/a	n/a	0.0118	0.0038	0.00192	n/a	n/a
rs11165924	1	98375448	0.0032	0.0011	0.0029	0.0181	0.0114	0.112	n/a	n/a	0.0118	0.0035	0.000813	n/a	n/a
rs113184243	1	27064382	0.0023	0.0019	0.22	0.0353	0.0192	0.0654	n/a	n/a	0.012	0.0058	0.0394	n/a	n/a
rs1532607	3	181691750	0.0021	0.0012	0.072	0.0375	0.012	0.00186	n/a	n/a	0.012	0.0037	0.00123	n/a	n/a
rs7239114	18	45921214	0.0033	0.001	0.0018	0.0213	0.0107	0.0473	n/a	n/a	0.0121	0.0033	0.000286	n/a	n/a
rs80054503	1	72900406	0.0142	0.007	0.048	0.0244	0.0195	0.211	n/a	n/a	0.0121	0.0053	0.0215	n/a	n/a
rs7128359	11	16787922	0.0033	0.0013	0.012	0.0207	0.0141	0.142	n/a	n/a	0.0121	0.0043	0.00499	n/a	n/a
rs9957320	18	56876430	0.0034	0.0014	0.018	0.0185	0.0143	0.195	n/a	n/a	0.0121	0.0044	0.00606	n/a	n/a
rs1215540	1	90075604	0.0027	0.0014	0.051	0.0285	0.0146	0.0517	n/a	n/a	0.0122	0.0045	0.00714	n/a	n/a
rs9548881	13	40262760	0.0028	0.0011	0.0082	0.0261	0.0114	0.0227	n/a	n/a	0.0122	0.0035	0.000534	n/a	n/a
rs746979919	12	6683082	0.0026	0.0014	0.076	0.0302	0.0152	0.0462	rs7309207	0.991952	0.0123	0.0046	0.00768	rs7307709	0.988871
rs418015	5	66162002	0.0027	0.0011	0.011	0.0292	0.0113	0.00954	n/a	n/a	0.0123	0.0034	0.000339	n/a	n/a
rs4134903	7	99711040	0.0023	0.0011	0.046	0.0354	0.012	0.00315	n/a	n/a	0.0123	0.0037	0.000942	n/a	n/a
rs11237265	11	77381958	0.0029	0.0011	0.0082	0.0264	0.0114	0.02	n/a	n/a	0.0124	0.0035	0.000377	n/a	n/a
rs36096373	10	25431547	0.0031	0.0011	0.0042	0.0255	0.0114	0.0249	n/a	n/a	0.0124	0.0035	0.000431	n/a	n/a
rs11571404	12	1041450	0.003	0.0013	0.018	0.0275	0.0138	0.047	n/a	n/a	0.0125	0.0042	0.00307	n/a	n/a
rs1860826	7	2112506	0.0034	0.0011	0.0012	0.0189	0.0115	0.101	n/a	n/a	0.0125	0.0035	0.000354	n/a	n/a
rs11678561	2	164539038	0.0036	0.0012	0.0017	0.0172	0.0122	0.159	n/a	n/a	0.0125	0.0037	0.000794	n/a	n/a
rs9568124	13	49475920	0.0027	0.0014	0.061	0.0313	0.0147	0.0339	n/a	n/a	0.0125	0.0046	0.00615	n/a	n/a
rs9856590	3	115972708	0.0037	0.0014	0.0073	0.016	0.0145	0.272	n/a	n/a	0.0125	0.0046	0.00611	rs9836892	0.994346
rs11240695	1	204158132	0.0033	0.0012	0.0066	0.0221	0.0123	0.0727	n/a	n/a	0.0126	0.0038	0.000978	n/a	n/a
rs7126620	11	122742428	0.0043	0.0014	0.002	0.0114	0.0145	0.43	n/a	n/a	0.0126	0.0045	0.0049	n/a	n/a
rs231591	19	36224705	0.0043	0.001	2.2e-05	0.0073	0.0108	0.496	n/a	n/a	0.0126	0.0033	0.000148	n/a	n/a
rs62155874	2	105973094	0.0034	0.0015	0.033	0.0191	0.0163	0.241	n/a	n/a	0.0126	0.0051	0.0129	n/a	n/a
rs199879971	2	48016970	0.0027	0.0013	0.053	0.0328	0.0135	0.0149	n/a	n/a	0.0127	0.0042	0.0027	rs1800932	0.955131
rs7218751	17	77796437	0.0029	0.0013	0.033	0.0282	0.0138	0.041	n/a	n/a	0.0127	0.0043	0.0028	n/a	n/a
rs11152363	18	53057188	0.0028	0.0013	0.042	0.0307	0.0138	0.0257	n/a	n/a	0.0128	0.0042	0.00257	n/a	n/a
rs1548988	8	113194305	0.0047	0.001	4.2e-06	0.0033	0.0108	0.757	n/a	n/a	0.0128	0.0033	0.000112	n/a	n/a
rs10221489	19	18826975	0.004	0.0011	0.00015	0.0146	0.0115	0.206	n/a	n/a	0.0129	0.0035	0.000255	n/a	n/a
rs3746086	19	40030541	0.0027	0.0014	0.056	0.0341	0.0144	0.0175	n/a	n/a	0.013	0.0043	0.00281	n/a	n/a
rs10957815	8	77685300	0.0044	0.0014	0.0022	0.0097	0.0148	0.513	n/a	n/a	0.013	0.0046	0.0044	n/a	n/a
rs7349597	3	135911172	0.004	0.001	7e-05	0.0138	0.0108	0.203	n/a	n/a	0.013	0.0033	0.000102	n/a	n/a
rs11593282	10	88004136	0.0023	0.0015	0.082	0.0402	0.0152	0.00799	n/a	n/a	0.013	0.0047	0.00525	n/a	n/a
rs12125335	1	21385436	0.0026	0.0015	0.075	0.0469	0.019	0.0134	n/a	n/a	0.0131	0.0047	0.00534	n/a	n/a
rs17648646	6	148273533	0.0036	0.0011	0.00056	0.0196	0.011	0.0759	n/a	n/a	0.0131	0.0034	0.000107	n/a	n/a
rs7621959	3	84836962	0.0057	0.0018	0.0014	-0.0014	0.0177	0.936	n/a	n/a	0.0131	0.0054	0.0153	n/a	n/a
rs9371067	6	18537800	0.0017	0.0013	0.21	0.0472	0.014	0.000722	n/a	n/a	0.0132	0.0044	0.0026	n/a	n/a
rs2650725	10	63272541	0.0009	0.0014	0.46	0.06	0.0147	4.4e-05	n/a	n/a	0.0132	0.0045	0.00367	n/a	n/a
rs6419866	3	88215169	0.004	0.0014	0.0045	0.0154	0.0152	0.312	n/a	n/a	0.0132	0.0047	0.00504	rs6781333	0.999232
rs6735626	2	213403972	0.0037	0.001	0.00036	0.0203	0.0108	0.0611	n/a	n/a	0.0133	0.0033	7.39e-05	n/a	n/a
rs62023121	15	93459453	0.0026	0.0014	0.056	0.0355	0.0153	0.0201	n/a	n/a	0.0134	0.0047	0.00445	n/a	n/a
rs72764837	5	72283936	0.0032	0.0014	0.025	0.031	0.0177	0.0797	n/a	n/a	0.0134	0.0047	0.00433	n/a	n/a
rs137992273	2	100549610	0.0039	0.0015	0.015	0.0254	0.018	0.158	n/a	n/a	0.0135	0.0052	0.00921	rs4632399	0.977757
rs60090539	3	177386848	0.0049	0.0016	0.0029	-0.0048	0.0185	0.797	rs4491960	0.946542	0.0135	0.0055	0.014	rs4491960	0.946542
rs55728546	5	52665592	0.0044	0.0011	9.2e-05	0.0135	0.0118	0.253	n/a	n/a	0.0135	0.0036	0.000173	n/a	n/a
rs6466258	7	78143956	0.0037	0.001	0.00032	0.0209	0.0109	0.0542	n/a	n/a	0.0135	0.0034	5.64e-05	n/a	n/a
rs641494	9	76903371	0.0029	0.0012	0.019	0.0347	0.0122	0.0045	n/a	n/a	0.0135	0.0038	0.000323	n/a	n/a
rs79789785	2	116477445	0.0016	0.0016	0.34	0.0556	0.0176	0.00161	n/a	n/a	0.0137	0.0053	0.00987	n/a	n/a
rs17564430	11	115043574	0.0033	0.0012	0.0047	0.0271	0.0125	0.0307	n/a	n/a	0.0137	0.0039	0.00042	n/a	n/a
rs10872622	6	101165017	0.0034	0.001	0.00078	0.0278	0.0107	0.00943	n/a	n/a	0.0137	0.0033	3.49e-05	n/a	n/a
rs10844584	12	33562169	0.0046	0.002	0.02	0.0112	0.0211	0.595	n/a	n/a	0.0137	0.0064	0.0318	n/a	n/a
rs6185	8	25280800	0.0033	0.0012	0.0058	0.0286	0.0124	0.0204	n/a	n/a	0.0138	0.0038	0.00032	n/a	n/a
rs34938743	19	5044043	0.0035	0.0012	0.0029	0.0255	0.0129	0.0481	n/a	n/a	0.0138	0.0039	0.000393	rs72620528	0.996679
rs1584663	7	137062363	0.0022	0.001	0.043	0.0454	0.0109	2.84e-05	n/a	n/a	0.0138	0.0033	3.53e-05	n/a	n/a
rs12741932	1	41621182	0.0045	0.0016	0.0049	0.0115	0.017	0.498	n/a	n/a	0.0138	0.0053	0.00897	n/a	n/a
rs1475173	1	96993374	0.0027	0.0012	0.026	0.0394	0.0122	0.00123	n/a	n/a	0.0138	0.0038	0.000232	n/a	n/a
rs11556924	7	129663496	0.0042	0.0011	5.1e-05	0.0168	0.0112	0.134	n/a	n/a	0.0139	0.0034	4.81e-05	n/a	n/a
rs13268763	8	65115733	0.0036	0.0012	0.002	0.023	0.0125	0.0647	n/a	n/a	0.0139	0.0039	0.000341	n/a	n/a
rs58861317	5	149425788	0.0035	0.0017	0.041	0.0283	0.0168	0.0927	n/a	n/a	0.014	0.0052	0.00725	n/a	n/a
rs62030537	16	24599909	0.0036	0.0013	0.0058	0.0282	0.0137	0.04	n/a	n/a	0.014	0.0041	0.000549	n/a	n/a
rs6546523	2	69708367	0.0024	0.0013	0.055	0.0418	0.0143	0.00343	n/a	n/a	0.0141	0.0044	0.00157	n/a	n/a
rs3101339	1	72748669	0.0034	0.001	0.0012	0.0281	0.0114	0.0136	n/a	n/a	0.0141	0.0034	4.45e-05	n/a	n/a
rs4864201	4	130731284	0.0044	0.0011	3.5e-05	0.0134	0.0112	0.232	n/a	n/a	0.0141	0.0035	4.66e-05	n/a	n/a
rs1103084	6	88014603	0.0041	0.0011	0.00011	0.0218	0.0113	0.0536	n/a	n/a	0.0141	0.0034	2.83e-05	n/a	n/a
rs2393717	12	121220375	0.0046	0.001	5e-06	0.0117	0.0108	0.278	n/a	n/a	0.0141	0.0033	2.13e-05	n/a	n/a
rs6778080	3	49317338	0.0042	0.0012	0.00018	0.0188	0.0122	0.122	n/a	n/a	0.0142	0.0038	0.000165	n/a	n/a
rs10739650	9	127323776	0.0035	0.001	0.00069	0.0301	0.0109	0.00557	n/a	n/a	0.0142	0.0033	1.81e-05	n/a	n/a
rs9737965	12	133106090	0.0036	0.0021	0.085	0.0287	0.027	0.289	n/a	n/a	0.0142	0.007	0.0433	n/a	n/a
rs7517340	1	243710190	0.0041	0.0013	0.0021	0.0204	0.0142	0.15	n/a	n/a	0.0142	0.0044	0.00107	n/a	n/a
rs2679894	2	105870779	0.0039	0.001	0.00028	0.026	0.012	0.0302	n/a	n/a	0.0143	0.0033	1.84e-05	n/a	n/a
rs62507083	8	53842780	0.0059	0.0016	0.00024	-0.0057	0.0168	0.734	n/a	n/a	0.0144	0.0051	0.00512	n/a	n/a
rs499257	1	44078384	0.0039	0.0011	0.00033	0.0243	0.0115	0.0353	n/a	n/a	0.0145	0.0035	4.15e-05	n/a	n/a
rs4073513	11	46071253	0.0047	0.0011	1.9e-05	0.0122	0.0118	0.302	n/a	n/a	0.0145	0.0037	7.69e-05	n/a	n/a
rs56277911	2	10397352	0.0035	0.0017	0.038	0.0304	0.0195	0.119	n/a	n/a	0.0146	0.0057	0.0109	n/a	n/a
rs10883553	10	102635475	0.0035	0.001	0.0013	0.0317	0.0107	0.00311	n/a	n/a	0.0146	0.0033	1.12e-05	n/a	n/a
rs11746028	5	180645425	0.0033	0.0014	0.014	0.0348	0.0141	0.0136	n/a	n/a	0.0147	0.0043	0.000664	n/a	n/a
rs949692	10	70354458	0.0025	0.0014	0.077	0.0481	0.0145	0.000906	n/a	n/a	0.0147	0.0044	0.000726	n/a	n/a
rs10861879	12	108609634	0.0035	0.0011	0.0013	0.0344	0.0121	0.00431	n/a	n/a	0.0148	0.0036	3.13e-05	n/a	n/a
rs7077302	10	123676662	0.0039	0.0019	0.035	0.0264	0.0196	0.177	n/a	n/a	0.0148	0.0059	0.0127	n/a	n/a
rs141344917	5	111134797	0.005	0.0022	0.029	0.009	0.0233	0.698	n/a	n/a	0.0148	0.0072	0.0383	n/a	n/a
rs4664837	2	157590976	0.0037	0.0011	0.00085	0.029	0.0121	0.0163	n/a	n/a	0.0148	0.0037	5.7e-05	n/a	n/a
rs17098821	10	121143567	0.004	0.0021	0.051	0.0241	0.0234	0.302	n/a	n/a	0.0149	0.0072	0.0384	n/a	n/a
rs421809	17	4913480	0.0033	0.0012	0.0041	0.0374	0.012	0.00178	n/a	n/a	0.0149	0.0037	5.65e-05	n/a	n/a
rs11988314	8	140652483	0.0032	0.0014	0.017	0.0364	0.0144	0.0113	n/a	n/a	0.0149	0.0044	0.000725	n/a	n/a
rs1034603	12	111649344	0.0045	0.0015	0.0027	0.0167	0.0162	0.305	n/a	n/a	0.015	0.005	0.00292	n/a	n/a
rs35375873	5	43190647	0.003	0.0016	0.058	0.0491	0.0237	0.0382	n/a	n/a	0.015	0.0056	0.0073	n/a	n/a
rs11554310	15	64673615	0.0022	0.0022	0.29	0.0538	0.022	0.0144	n/a	n/a	0.0151	0.0067	0.0252	n/a	n/a
rs62485368	7	140602060	0.0041	0.002	0.046	0.0273	0.0209	0.193	n/a	n/a	0.0151	0.0064	0.019	n/a	n/a
rs11654292	17	46197442	0.0039	0.0017	0.02	0.0336	0.0168	0.0452	n/a	n/a	0.0157	0.0052	0.00263	n/a	n/a
rs7570167	2	199611990	0.0044	0.0011	4.2e-05	0.0261	0.0116	0.0243	n/a	n/a	0.0157	0.0034	4.99e-06	n/a	n/a
rs882609	19	58991479	0.0045	0.001	1.4e-05	0.0238	0.0107	0.0268	n/a	n/a	0.0158	0.0033	2.03e-06	n/a	n/a
rs7582977	2	175205513	0.0054	0.0018	0.0026	0.0115	0.0187	0.538	n/a	n/a	0.0159	0.0058	0.00563	n/a	n/a
rs9361180	6	77743380	0.0039	0.0013	0.003	0.0329	0.0132	0.013	n/a	n/a	0.0159	0.0041	0.0001	rs9352425	0.973648
rs8098204	18	57668907	0.0056	0.0013	1.7e-05	0.0118	0.0131	0.367	n/a	n/a	0.0159	0.004	7.25e-05	rs8093660	0.98646
rs582780	3	172121443	0.0039	0.001	0.00013	0.0334	0.011	0.00232	n/a	n/a	0.016	0.0034	2.31e-06	n/a	n/a
rs4336462	6	128364725	0.0051	0.0013	0.00015	0.0126	0.0149	0.398	n/a	n/a	0.016	0.0045	0.000408	n/a	n/a
rs17117784	15	24153136	0.0051	0.0017	0.002	0.0109	0.0181	0.548	n/a	n/a	0.016	0.0056	0.00448	n/a	n/a
rs1163862	13	112174319	0.0044	0.0011	0.00011	0.0253	0.0118	0.0316	n/a	n/a	0.016	0.0036	1.07e-05	n/a	n/a
rs1172955	10	97877320	0.0037	0.0011	0.00098	0.0398	0.0118	0.000727	n/a	n/a	0.0161	0.0036	7.05e-06	n/a	n/a
rs149435631	17	53230921	0.005	0.0011	1.4e-06	0.0207	0.011	0.0585	n/a	n/a	0.0161	0.0034	1.84e-06	rs244306	0.981724
rs72745334	9	104352494	0.0038	0.0018	0.025	0.0358	0.0183	0.05	n/a	n/a	0.0161	0.0056	0.00424	n/a	n/a
rs78551082	12	97850964	0.002	0.0022	0.38	0.06	0.0229	0.00881	n/a	n/a	0.0163	0.0071	0.0217	n/a	n/a
rs34811474	4	25408838	0.0039	0.0012	0.001	0.0437	0.0173	0.0117	n/a	n/a	0.0163	0.0041	5.89e-05	n/a	n/a
rs115755936	12	39325759	0.0055	0.002	0.0063	0.0114	0.0212	0.591	n/a	n/a	0.0163	0.0063	0.0102	n/a	n/a
rs4755720	11	43628749	0.0055	0.0011	1.1e-07	0.0112	0.011	0.308	n/a	n/a	0.0163	0.0034	1.67e-06	n/a	n/a
rs12479311	2	121141060	0.0042	0.0012	0.00053	0.0295	0.0131	0.025	n/a	n/a	0.0164	0.0041	5.32e-05	n/a	n/a
rs7828501	8	4560081	0.0044	0.001	1.5e-05	0.0264	0.0108	0.0147	n/a	n/a	0.0165	0.0033	7.06e-07	n/a	n/a
rs11893331	2	56577406	0.0044	0.0014	0.0016	0.0313	0.0144	0.0299	n/a	n/a	0.0165	0.0044	0.000187	n/a	n/a
rs2668767	18	44785302	0.0042	0.001	6.2e-05	0.0338	0.0109	0.00193	n/a	n/a	0.0165	0.0033	7.76e-07	n/a	n/a
rs9600441	13	75727158	0.0037	0.001	0.00031	0.042	0.0112	0.00018	n/a	n/a	0.0167	0.0034	7.84e-07	rs6562881	0.994781
rs147147213	6	29832652	0.0108	0.0075	0.12	0.0485	0.0241	0.044	n/a	n/a	0.0167	0.0072	0.02	n/a	n/a
rs1351623	4	104587977	0.0041	0.0014	0.0037	0.0377	0.0144	0.00908	n/a	n/a	0.0168	0.0043	0.000113	n/a	n/a
rs79447298	2	209603849	0.005	0.0016	0.0017	0.0211	0.0175	0.226	n/a	n/a	0.0168	0.0054	0.00187	n/a	n/a
rs1823492	5	165941519	0.0052	0.001	3.9e-07	0.0195	0.0112	0.0809	n/a	n/a	0.0169	0.0033	4.01e-07	n/a	n/a
rs768023	6	108876002	0.0047	0.0011	1.1e-05	0.0281	0.0111	0.0111	n/a	n/a	0.017	0.0034	6.44e-07	n/a	n/a
rs7540258	1	151008852	0.0045	0.0018	0.013	0.0337	0.0181	0.0624	n/a	n/a	0.017	0.0056	0.00221	n/a	n/a
rs6060746	20	34586663	0.0041	0.0025	0.1	0.0422	0.0245	0.0849	n/a	n/a	0.0171	0.0074	0.0211	n/a	n/a
rs11140403	9	86766711	0.0042	0.0014	0.0018	0.0378	0.0149	0.011	n/a	n/a	0.0171	0.0044	8.69e-05	n/a	n/a
rs146313932	11	63561515	0.0045	0.0021	0.038	0.0179	0.0294	0.543	rs36077346	0.662912	0.0171	0.0068	0.0115	rs36077346	0.662912
rs33910089	12	27895370	0.0039	0.0014	0.0062	0.0406	0.0145	0.00518	n/a	n/a	0.0172	0.0044	0.000103	n/a	n/a
rs61692722	10	10250883	0.0043	0.0012	0.00038	0.0371	0.0137	0.00676	n/a	n/a	0.0172	0.0039	8.98e-06	n/a	n/a
rs10938397	4	45182527	0.0042	0.001	3.6e-05	0.035	0.0108	0.00118	n/a	n/a	0.0173	0.0033	2.29e-07	n/a	n/a
rs222440	6	52946320	0.0053	0.0013	5.1e-05	0.0245	0.014	0.0795	n/a	n/a	0.0174	0.0042	3e-05	n/a	n/a
rs3782120	11	206089	0.0041	0.0012	0.00056	0.0394	0.0122	0.00117	n/a	n/a	0.0175	0.0038	3.1e-06	n/a	n/a
rs34478583	15	66623894	0.006	0.0018	0.00075	0.0129	0.0179	0.469	n/a	n/a	0.0177	0.0062	0.00404	rs12906324	0.632434
rs111558392	20	20348962	0.0035	0.0014	0.019	0.0465	0.0148	0.00167	n/a	n/a	0.0177	0.0045	8.24e-05	rs6046818	0.926123
rs3791482	2	240066870	0.0051	0.0017	0.0017	0.0231	0.018	0.199	n/a	n/a	0.0178	0.0056	0.00145	n/a	n/a
rs12940636	17	53400110	0.0053	0.0011	1e-06	0.0237	0.0112	0.0348	n/a	n/a	0.0179	0.0035	2.81e-07	n/a	n/a
rs4735764	8	78097725	0.0055	0.0011	8.3e-07	0.0197	0.0121	0.102	n/a	n/a	0.018	0.0037	1.07e-06	n/a	n/a
rs143949361	2	32518557	0.0046	0.0016	0.006	0.034	0.018	0.0595	n/a	n/a	0.018	0.0054	0.000834	n/a	n/a
rs2839831	2	61582717	0.0042	0.0014	0.0031	0.0432	0.0147	0.00326	n/a	n/a	0.0181	0.0045	5.18e-05	n/a	n/a
rs12607903	18	3817134	0.0049	0.0011	2.9e-05	0.0319	0.012	0.00786	n/a	n/a	0.0184	0.0037	6.42e-07	n/a	n/a
rs7359336	16	69733460	0.0051	0.001	7e-07	0.0288	0.0108	0.00759	n/a	n/a	0.0184	0.0034	4.19e-08	n/a	n/a
rs11989711	8	81531810	0.0043	0.0021	0.041	0.0437	0.0213	0.0404	n/a	n/a	0.0185	0.0065	0.00453	n/a	n/a
rs10136330	14	30514335	0.0036	0.0026	0.16	0.0524	0.0275	0.0572	n/a	n/a	0.0185	0.0083	0.0256	n/a	n/a
rs913588	9	7174673	0.0053	0.001	2.6e-07	0.0265	0.0107	0.0133	n/a	n/a	0.0186	0.0033	2.14e-08	n/a	n/a
rs6533085	4	104281586	0.0054	0.0011	2.5e-06	0.0261	0.0118	0.0265	n/a	n/a	0.0187	0.0036	3.02e-07	n/a	n/a
rs74589236	7	130830148	0.0067	0.0022	0.0017	0.0155	0.0212	0.465	n/a	n/a	0.0187	0.0065	0.00412	n/a	n/a
rs11756746	6	84286477	0.0057	0.0012	2.4e-06	0.0234	0.0125	0.0617	n/a	n/a	0.0188	0.0039	1.12e-06	n/a	n/a
rs76593957	1	98246494	0.0051	0.0021	0.013	0.026	0.0243	0.286	n/a	n/a	0.0188	0.0071	0.00787	n/a	n/a
rs62048402	16	53803223	0.0043	0.001	3.7e-05	0.0435	0.0108	6.06e-05	n/a	n/a	0.0189	0.0034	1.87e-08	n/a	n/a
rs4664602	2	153542585	0.0055	0.0014	6.1e-05	0.0339	0.0141	0.0161	n/a	n/a	0.019	0.0042	5.58e-06	n/a	n/a
rs2974224	19	48115761	0.0048	0.0015	0.0013	0.0354	0.0162	0.0287	n/a	n/a	0.0192	0.005	0.000124	n/a	n/a
rs13100226	3	117590202	0.0054	0.001	1.6e-07	0.0294	0.0107	0.00604	n/a	n/a	0.0192	0.0033	6.62e-09	n/a	n/a
rs12663002	6	28441634	0.0041	0.0016	0.008	0.0496	0.0161	0.00205	n/a	n/a	0.0195	0.005	9.75e-05	n/a	n/a
rs80170948	5	64020316	0.005	0.0026	0.058	0.0499	0.0329	0.13	n/a	n/a	0.0195	0.0083	0.0182	n/a	n/a
rs9349203	6	41893323	0.0044	0.001	2.1e-05	0.045	0.0108	2.9e-05	n/a	n/a	0.0196	0.0033	4e-09	n/a	n/a
rs11868391	17	2001299	0.0058	0.002	0.0031	0.027	0.0213	0.206	n/a	n/a	0.0196	0.0065	0.00243	n/a	n/a
rs7896371	10	1729026	0.0056	0.001	5.4e-08	0.0294	0.0107	0.006	n/a	n/a	0.0197	0.0033	3.49e-09	n/a	n/a
rs720884	6	56877318	0.0036	0.0014	0.0089	0.0567	0.0143	7.42e-05	n/a	n/a	0.0197	0.0044	8.96e-06	n/a	n/a
rs28570507	21	35472847	0.0044	0.0027	0.086	0.0551	0.0291	0.0584	n/a	n/a	0.0197	0.0083	0.0182	n/a	n/a
rs9314802	9	75882709	0.0042	0.0021	0.037	0.0506	0.0213	0.0177	n/a	n/a	0.0197	0.0067	0.00325	n/a	n/a
rs16981031	19	49497453	0.0057	0.002	0.0041	0.0296	0.0204	0.147	n/a	n/a	0.0198	0.0062	0.00137	n/a	n/a
rs62178808	2	199798748	0.0057	0.0011	4e-07	0.028	0.0119	0.0183	n/a	n/a	0.0199	0.0036	4.65e-08	n/a	n/a
rs10142298	14	93909792	0.0043	0.0011	0.00012	0.049	0.0116	2.32e-05	n/a	n/a	0.02	0.0036	2.45e-08	rs1957667	0.99427
rs62229372	21	37692507	0.0059	0.0016	0.00028	0.0285	0.0173	0.101	n/a	n/a	0.02	0.0051	8.62e-05	n/a	n/a
rs12297352	12	114134590	0.0049	0.0011	3.3e-06	0.0418	0.011	0.000147	n/a	n/a	0.0201	0.0034	4.16e-09	n/a	n/a
rs6058107	20	33288546	0.0056	0.0012	3e-06	0.0306	0.013	0.0187	n/a	n/a	0.0202	0.004	4.72e-07	n/a	n/a
rs2664871	4	95146281	0.0056	0.001	8e-08	0.032	0.0109	0.00346	n/a	n/a	0.0203	0.0034	1.85e-09	n/a	n/a
rs2378662	9	86707289	0.0051	0.001	1.1e-06	0.0399	0.0108	0.000214	n/a	n/a	0.0203	0.0033	1.01e-09	n/a	n/a
rs7284348	22	45729382	0.0054	0.0012	5e-06	0.0423	0.0129	0.00103	n/a	n/a	0.0207	0.0037	2.46e-08	rs6007594	0.997112
rs112491239	17	1957146	0.0055	0.0024	0.018	0.0431	0.0245	0.0785	n/a	n/a	0.0208	0.0072	0.00397	n/a	n/a
rs2607863	10	88024443	0.0027	0.0023	0.24	0.0747	0.0288	0.00956	n/a	n/a	0.0209	0.0085	0.0142	n/a	n/a
rs11210476	1	74995450	0.0061	0.001	2.3e-09	0.0288	0.0108	0.00765	n/a	n/a	0.021	0.0033	3.23e-10	n/a	n/a
rs182720267	4	104668115	0.0056	0.0042	0.21	0.0615	0.0327	0.0602	n/a	n/a	0.021	0.0099	0.0335	n/a	n/a
rs10832021	11	13324530	0.0059	0.0011	1.8e-07	0.0347	0.0119	0.00359	n/a	n/a	0.0214	0.0037	4.5e-09	n/a	n/a
rs57558853	12	57410908	0.006	0.0019	0.0011	0.0343	0.0198	0.0832	n/a	n/a	0.0216	0.0061	0.000407	n/a	n/a
rs11619721	13	112082513	0.0063	0.0018	0.00066	0.0265	0.0193	0.17	n/a	n/a	0.0216	0.006	0.000278	n/a	n/a
rs71252828	8	60650247	0.0067	0.0011	9.8e-10	0.0229	0.0116	0.0496	n/a	n/a	0.0218	0.0036	1.27e-09	rs12541902	0.964169
rs6753802	2	203055831	0.0057	0.0016	0.00058	0.04	0.0169	0.0179	n/a	n/a	0.0219	0.0052	2.86e-05	n/a	n/a
rs149034238	9	114259043	0.0081	0.0039	0.026	0.0256	0.0372	0.492	n/a	n/a	0.0221	0.0108	0.0397	n/a	n/a
rs4854340	2	623216	0.0072	0.0014	8.6e-08	0.0209	0.014	0.134	n/a	n/a	0.0223	0.0043	2.2e-07	n/a	n/a
rs17797707	9	1825129	0.0025	0.0034	0.44	0.0953	0.0319	0.0028	n/a	n/a	0.0223	0.0098	0.0227	n/a	n/a
rs6427782	1	199798339	0.006	0.001	5e-09	0.0421	0.0108	9.15e-05	n/a	n/a	0.0228	0.0033	5.93e-12	n/a	n/a
rs3909553	7	130417814	0.005	0.0024	0.041	0.0614	0.0307	0.0459	n/a	n/a	0.0229	0.0082	0.00546	n/a	n/a
rs112877084	9	114291438	0.0044	0.002	0.032	0.0653	0.0218	0.00272	n/a	n/a	0.0229	0.0066	0.000559	rs76331455	0.995501
rs76439972	12	92456577	0.0074	0.002	0.0002	0.0248	0.0206	0.23	n/a	n/a	0.023	0.0063	0.000256	n/a	n/a
rs545608	1	177899121	0.0064	0.0013	3.9e-07	0.0312	0.0137	0.0232	n/a	n/a	0.023	0.0043	7.67e-08	n/a	n/a
rs3743266	15	60781513	0.0062	0.0011	1.4e-08	0.0393	0.0113	0.000541	n/a	n/a	0.023	0.0035	4.55e-11	n/a	n/a
rs6875509	5	156763070	0.0066	0.0013	1.4e-07	0.0366	0.0129	0.00469	n/a	n/a	0.0234	0.004	5.22e-09	n/a	n/a
rs75871057	9	104422591	0.0054	0.0024	0.018	0.048	0.025	0.0552	n/a	n/a	0.0237	0.0078	0.00233	n/a	n/a
rs12915845	15	89042467	0.0058	0.001	4.5e-08	0.0505	0.0109	3.53e-06	n/a	n/a	0.0238	0.0033	1.13e-12	n/a	n/a
rs145438026	2	157228255	0.0052	0.0021	0.011	0.0624	0.0226	0.00581	n/a	n/a	0.024	0.0067	0.000337	n/a	n/a
rs76748011	15	99314920	0.0089	0.0026	0.00051	0.0197	0.0254	0.438	n/a	n/a	0.0245	0.0077	0.00141	n/a	n/a
rs16917237	11	27702383	0.0073	0.0013	6.9e-09	0.0317	0.0132	0.0163	n/a	n/a	0.0245	0.0041	1.72e-09	n/a	n/a
rs72828544	6	19106982	0.005	0.0013	0.0002	0.0664	0.0139	1.64e-06	n/a	n/a	0.0251	0.0043	4.11e-09	n/a	n/a
rs2744682	1	14149249	0.007	0.0014	1.2e-06	0.0403	0.0149	0.00685	n/a	n/a	0.0254	0.0046	3.25e-08	n/a	n/a
rs2076751	14	36989419	0.0056	0.002	0.005	0.0569	0.0226	0.0118	n/a	n/a	0.0257	0.0069	0.000186	n/a	n/a
rs182157662	18	29977802	0.0042	0.0036	0.21	0.0742	0.0385	0.0537	n/a	n/a	0.0257	0.0117	0.0276	rs11873828	0.959185
rs2937259	3	114599978	0.0067	0.002	0.00068	0.0568	0.019	0.00282	n/a	n/a	0.026	0.0058	7.37e-06	n/a	n/a
rs150032686	19	49781808	0.0074	0.0029	0.014	0.0357	0.0348	0.304	n/a	n/a	0.0262	0.0101	0.00924	n/a	n/a
rs2213978	16	72984595	0.0074	0.0034	0.028	0.0487	0.0424	0.251	n/a	n/a	0.0262	0.0111	0.0178	n/a	n/a
rs113301008	9	114302037	0.0066	0.0026	0.01	0.0445	0.0273	0.104	n/a	n/a	0.0263	0.0087	0.0026	rs112031908	0.881952
rs78697213	12	116405281	0.0061	0.0033	0.057	0.0614	0.0351	0.0801	n/a	n/a	0.0267	0.0106	0.0118	n/a	n/a
rs8100439	19	30983806	0.0066	0.0014	3.2e-06	0.0495	0.0154	0.00127	n/a	n/a	0.0268	0.0047	1.47e-08	n/a	n/a
rs62106258	2	417167	0.0084	0.0024	0.00051	0.0384	0.0359	0.285	n/a	n/a	0.0276	0.0081	0.000618	n/a	n/a
rs77704018	2	178608411	0.0094	0.003	0.0016	0.0331	0.0302	0.272	n/a	n/a	0.0281	0.0091	0.00191	n/a	n/a
rs35660507	1	65982388	0.0067	0.0033	0.046	0.032	0.0548	0.559	n/a	n/a	0.0282	0.0143	0.0484	n/a	n/a
rs13043968	20	54830983	0.0083	0.0017	6.2e-07	0.0469	0.0169	0.00561	n/a	n/a	0.0291	0.0052	2.51e-08	n/a	n/a
rs113766063	7	129989450	0.0136	0.0042	0.001	-0.0487	0.0493	0.323	n/a	n/a	0.0291	0.0147	0.0482	n/a	n/a
rs3746619	20	54823805	0.0071	0.0019	0.00015	0.0743	0.0188	7.89e-05	n/a	n/a	0.0311	0.0058	9.39e-08	n/a	n/a
rs112036939	15	41247859	0.0046	0.003	0.14	0.1016	0.0369	0.0059	n/a	n/a	0.0316	0.0111	0.00463	n/a	n/a
rs10119885	9	114071914	0.0086	0.0028	0.0024	0.0724	0.0273	0.00801	n/a	n/a	0.0319	0.0079	6.04e-05	n/a	n/a
rs4815394	20	25197982	0.007	0.0029	0.014	0.075	0.0331	0.0234	n/a	n/a	0.0322	0.01	0.0013	n/a	n/a
rs2532387	17	44313522	0.0098	0.0013	6.4e-15	0.0588	0.0172	0.000621	rs76521502	0.944018	0.0323	0.004	8.12e-16	rs62060850	0.931051
rs17245411	6	128345371	0.0062	0.0026	0.014	0.0947	0.0261	0.00028	n/a	n/a	0.0327	0.0081	5.6e-05	n/a	n/a
rs116556102	12	2303850	0.0088	0.004	0.033	0.0474	0.0523	0.365	n/a	n/a	0.0339	0.0151	0.0249	n/a	n/a
rs13179411	5	133900513	0.0092	0.0014	7.1e-11	0.0639	0.0146	1.2e-05	n/a	n/a	0.0345	0.0045	1.2e-14	n/a	n/a
rs11605693	11	122837037	0.0088	0.001	2e-17	0.0682	0.0108	2.55e-10	n/a	n/a	0.0349	0.0033	1.72e-25	n/a	n/a
rs117416619	12	133149168	0.0125	0.0049	0.011	0.0278	0.0559	0.62	n/a	n/a	0.0363	0.0166	0.0286	rs116943593	0.930746
rs113245667	16	24773291	0.0106	0.0026	5.8e-05	0.0548	0.03	0.0679	n/a	n/a	0.0369	0.0086	1.64e-05	n/a	n/a
rs35436838	9	77273910	0.0087	0.0024	0.00037	0.0915	0.0291	0.00164	n/a	n/a	0.0394	0.0085	3.47e-06	n/a	n/a
rs77530428	12	17126283	0.012	0.0042	0.0051	0.0631	0.0492	0.2	n/a	n/a	0.0399	0.0135	0.00304	n/a	n/a
rs150351382	1	214017806	0.0123	0.0037	0.001	0.0834	0.0367	0.0229	n/a	n/a	0.0403	0.0101	6.48e-05	n/a	n/a
rs140036621	19	47709169	0.012	0.004	0.0027	0.088	0.0556	0.114	n/a	n/a	0.0419	0.0127	0.000933	n/a	n/a
rs1704528	16	14388750	0.0108	0.0011	3.2e-23	0.0864	0.0119	3.2e-13	n/a	n/a	0.0425	0.0035	1.09e-33	n/a	n/a
rs9408817	9	108911979	0.0115	0.0011	3.1e-25	0.073	0.0114	1.55e-10	n/a	n/a	0.0425	0.0035	2.38e-33	n/a	n/a
rs150173534	2	157027583	0.0109	0.0041	0.0078	0.0623	0.0548	0.256	n/a	n/a	0.043	0.0158	0.00639	n/a	n/a
rs142058842	2	156621725	0.0134	0.0014	1.7e-22	0.0801	0.0143	2.15e-08	n/a	n/a	0.0487	0.0044	2.37e-28	n/a	n/a
rs7852169	9	114318394	0.0127	0.0019	1.5e-11	0.1017	0.0194	1.52e-07	n/a	n/a	0.0501	0.0059	1.32e-17	n/a	n/a
rs314265	6	105390567	0.0145	0.0011	4.3e-40	0.1135	0.0114	2.69e-23	n/a	n/a	0.058	0.0036	6.47e-60	n/a	n/a
rs188014652	16	14442608	0.009	0.0049	0.069	0.1801	0.0721	0.0125	n/a	n/a	0.0598	0.0165	0.000279	rs149463140	0.628351
rs146370649	3	51468766	0.0174	0.0035	2.8e-07	0.1816	0.0498	0.000264	n/a	n/a	0.0805	0.013	5.22e-10	n/a	n/a
rs34437050	2	73535526	0.022	0.0043	2.6e-07	0.3171	0.0557	1.26e-08	n/a	n/a	0.1199	0.0164	2.54e-13	n/a	n/a
rs75865921	1	165568306	-0.0029	0.0021	0.17	-0.0208	0.0235	0.375	n/a	n/a	-0.0123	0.0073	0.0923	n/a	n/a
rs146412114	5	87551966	-0.0016	0.004	0.65	-0.0412	0.0449	0.359	n/a	n/a	-0.0108	0.0129	0.404	n/a	n/a
rs73393694	15	51505857	-0.0011	0.0028	0.67	-0.031	0.03	0.301	n/a	n/a	-0.0089	0.0093	0.335	n/a	n/a
rs68169807	5	66943578	-0.0037	0.0017	0.029	0.0099	0.0191	0.605	n/a	n/a	-0.0088	0.006	0.138	n/a	n/a
rs545075	11	94071678	-0.0033	0.0023	0.15	0.0081	0.0224	0.719	n/a	n/a	-0.0068	0.0068	0.319	n/a	n/a
rs56383357	13	41270438	-0.0033	0.0013	0.015	0.0058	0.0443	0.897	n/a	n/a	-0.0064	0.0044	0.145	rs9532584	0.990658
rs6933660	6	151803754	-0.0024	0.0011	0.033	-0.0002	0.0116	0.989	n/a	n/a	-0.0059	0.0035	0.0952	n/a	n/a
rs7751982	6	165956256	0.0008	0.0011	0.43	-0.0249	0.0128	0.0518	n/a	n/a	-0.0056	0.0038	0.134	rs7761766	0.746023
rs171835	6	82464987	-0.0022	0.0012	0.075	-0.0024	0.0126	0.846	n/a	n/a	-0.0056	0.0038	0.14	n/a	n/a
rs4678416	3	138092747	-0.0013	0.0013	0.34	-0.0128	0.0136	0.347	n/a	n/a	-0.0055	0.0042	0.189	n/a	n/a
rs2738589	16	78680760	-0.0017	0.001	0.096	-0.0054	0.0108	0.619	n/a	n/a	-0.0055	0.0033	0.103	n/a	n/a
rs2012027	5	139086415	-0.0014	0.0011	0.2	-0.0101	0.0119	0.398	n/a	n/a	-0.0051	0.0036	0.154	n/a	n/a
rs12403609	1	150676485	-0.0012	0.001	0.28	-0.0078	0.0108	0.473	n/a	n/a	-0.0045	0.0033	0.177	n/a	n/a
rs13035244	2	25134009	-0.0014	0.001	0.18	-0.0034	0.0109	0.757	n/a	n/a	-0.0044	0.0034	0.193	n/a	n/a
rs6592324	11	86715654	-0.0019	0.0012	0.12	0.0005	0.0133	0.972	n/a	n/a	-0.0043	0.004	0.278	rs2187160	0.997823
rs7133066	12	117360617	-0.001	0.0015	0.54	-0.0054	0.0159	0.736	n/a	n/a	-0.0043	0.0047	0.368	rs4766818	0.991361
rs10838911	11	48493502	0.0001	0.0013	0.92	-0.0253	0.014	0.0707	n/a	n/a	-0.0042	0.0043	0.322	n/a	n/a
rs140818559	2	201936101	-0.0007	0.0038	0.84	-0.0113	0.0405	0.78	n/a	n/a	-0.0041	0.012	0.734	n/a	n/a
rs1025128	2	60175475	-0.0013	0.001	0.23	-0.0027	0.0109	0.806	n/a	n/a	-0.0039	0.0033	0.245	n/a	n/a
rs56268708	4	145382532	-0.0008	0.0011	0.42	-0.0086	0.0111	0.437	n/a	n/a	-0.0037	0.0034	0.275	n/a	n/a
rs2070729	5	131819921	-0.002	0.001	0.053	0.0085	0.0108	0.432	n/a	n/a	-0.0037	0.0033	0.267	n/a	n/a
rs12811934	12	19410983	-0.0009	0.0012	0.45	-0.0072	0.0125	0.564	n/a	n/a	-0.0035	0.0038	0.356	n/a	n/a
rs11377737	6	5014863	-0.0014	0.0015	0.4	0.0034	0.0157	0.83	n/a	n/a	-0.0035	0.0049	0.477	rs1771866	0.998241
rs9703807	10	112741551	-0.0016	0.0013	0.17	0.004	0.0132	0.761	n/a	n/a	-0.0034	0.0041	0.398	n/a	n/a
rs11788283	9	12581404	-0.0006	0.0011	0.53	-0.0088	0.0112	0.433	n/a	n/a	-0.0033	0.0034	0.34	n/a	n/a
rs73035994	3	24206463	-0.0003	0.0031	0.95	-0.0151	0.033	0.647	n/a	n/a	-0.0033	0.0102	0.749	n/a	n/a
rs10874286	1	82562877	-0.0006	0.0011	0.61	-0.0107	0.0112	0.339	n/a	n/a	-0.0033	0.0035	0.344	n/a	n/a
rs6555878	5	169380639	-0.0014	0.0011	0.21	0.0027	0.0119	0.822	n/a	n/a	-0.0032	0.0037	0.382	n/a	n/a
rs3774604	3	53824136	-0.001	0.0011	0.33	-0.0034	0.0113	0.762	n/a	n/a	-0.0032	0.0034	0.35	n/a	n/a
rs11031006	11	30226528	-0.0009	0.0015	0.58	-0.0047	0.0153	0.758	n/a	n/a	-0.0032	0.0048	0.503	n/a	n/a
rs6140708	20	8731707	-0.0006	0.001	0.64	0.01	0.012	0.403	n/a	n/a	-0.003	0.0034	0.376	rs6039251	0.865064
rs7072571	10	71380093	-0.0005	0.0013	0.69	-0.0121	0.0166	0.465	n/a	n/a	-0.003	0.0041	0.46	n/a	n/a
rs4129098	6	21531793	-0.0022	0.0015	0.13	0.0159	0.0153	0.3	n/a	n/a	-0.0029	0.0047	0.542	n/a	n/a
rs17335036	8	4144890	-0.0006	0.0014	0.65	-0.0064	0.015	0.67	n/a	n/a	-0.0028	0.0047	0.547	n/a	n/a
rs61868797	11	1900701	-0.0012	0.0013	0.39	0.0023	0.0162	0.889	n/a	n/a	-0.0027	0.0043	0.533	n/a	n/a
rs62305883	4	101963570	-0.001	0.0012	0.38	0.001	0.0129	0.939	n/a	n/a	-0.0027	0.0039	0.491	n/a	n/a
rs147484740	7	1644963	0	0.0011	0.93	-0.0204	0.0118	0.0834	rs66872864	0.913485	-0.0027	0.0035	0.447	rs66872864	0.913485
rs6498815	16	61976545	-0.0015	0.0011	0.19	0.0064	0.0111	0.565	n/a	n/a	-0.0026	0.0034	0.44	n/a	n/a
rs9312937	5	16836005	-0.0006	0.001	0.46	-0.0066	0.0109	0.545	n/a	n/a	-0.0026	0.0033	0.425	n/a	n/a
rs6935288	6	152481765	-0.0021	0.0013	0.11	0.0175	0.0139	0.21	n/a	n/a	-0.0025	0.004	0.525	n/a	n/a
rs4931564	12	31959514	-0.0011	0.001	0.29	0.0025	0.0108	0.814	n/a	n/a	-0.0025	0.0033	0.448	n/a	n/a
rs66461782	1	71533287	-0.0006	0.0012	0.57	-0.007	0.0121	0.561	n/a	n/a	-0.0025	0.0037	0.503	n/a	n/a
rs159755	5	36995205	-0.0011	0.001	0.3	0.002	0.0108	0.85	n/a	n/a	-0.0025	0.0033	0.457	n/a	n/a
rs2089162	15	78739763	0.0005	0.0011	0.66	-0.0191	0.0114	0.0932	n/a	n/a	-0.0024	0.0035	0.49	n/a	n/a
rs111628347	6	130138276	-0.0006	0.0015	0.69	-0.0052	0.0156	0.739	n/a	n/a	-0.0024	0.0049	0.619	rs17394587	0.960431
rs2302539	2	211000909	-0.001	0.001	0.34	0.0017	0.011	0.875	n/a	n/a	-0.0024	0.0034	0.476	n/a	n/a
rs2896652	11	22790693	-0.001	0.0011	0.4	0.0003	0.011	0.98	n/a	n/a	-0.0024	0.0034	0.486	n/a	n/a
rs592068	11	94186955	-0.0022	0.0012	0.056	0.019	0.0121	0.115	n/a	n/a	-0.0023	0.0037	0.53	n/a	n/a
rs73820560	3	1906245	-0.0014	0.0015	0.33	0.0074	0.0158	0.641	n/a	n/a	-0.0023	0.0047	0.616	n/a	n/a
rs13278754	8	34902952	-0.0004	0.0011	0.7	-0.0066	0.0119	0.577	n/a	n/a	-0.0023	0.0037	0.531	n/a	n/a
rs66752974	3	137057630	0.0002	0.0014	0.82	-0.0163	0.0145	0.261	n/a	n/a	-0.0023	0.0044	0.606	n/a	n/a
rs62009090	15	77837055	-0.0005	0.0011	0.77	-0.0084	0.0117	0.476	n/a	n/a	-0.0022	0.0036	0.541	n/a	n/a
rs9382279	6	53910861	-0.0012	0.0015	0.47	0.004	0.0153	0.793	n/a	n/a	-0.0022	0.0047	0.643	n/a	n/a
rs601729	7	105277116	0.0004	0.0025	0.85	-0.0173	0.028	0.535	n/a	n/a	-0.0021	0.0087	0.808	n/a	n/a
rs10514865	5	58675538	-0.0008	0.0013	0.55	0.0024	0.0139	0.865	n/a	n/a	-0.002	0.0043	0.643	n/a	n/a
rs4756961	11	18757355	-0.0013	0.001	0.19	0.0092	0.0107	0.39	n/a	n/a	-0.002	0.0033	0.55	n/a	n/a
rs61935664	12	95318166	-0.0001	0.0014	0.98	-0.009	0.0147	0.542	n/a	n/a	-0.0019	0.0044	0.659	n/a	n/a
rs11715763	3	11703109	-0.0009	0.001	0.42	0.0023	0.0113	0.842	n/a	n/a	-0.0019	0.0033	0.568	n/a	n/a
rs34185898	4	162059871	0.0004	0.0012	0.78	-0.016	0.0127	0.205	n/a	n/a	-0.0018	0.0039	0.645	n/a	n/a
rs506120	15	43802024	-0.0001	0.0011	0.86	-0.0078	0.0117	0.508	n/a	n/a	-0.0018	0.0036	0.626	n/a	n/a
rs772317776	12	89881935	-0.0013	0.001	0.17	0.0082	0.0108	0.445	rs11105308	0.994342	-0.0017	0.0033	0.602	rs11105308	0.994342
rs7213086	17	45752310	-0.0009	0.001	0.35	0.004	0.0108	0.711	n/a	n/a	-0.0017	0.0033	0.605	n/a	n/a
rs6753809	2	29171177	-0.0006	0.001	0.53	-0.0004	0.0107	0.971	n/a	n/a	-0.0017	0.0033	0.609	n/a	n/a
rs7181937	15	66100321	-0.0016	0.0015	0.34	0.0149	0.0155	0.337	n/a	n/a	-0.0016	0.0046	0.729	n/a	n/a
rs7007661	8	53680795	-0.0013	0.0016	0.43	0.0124	0.0168	0.46	n/a	n/a	-0.0016	0.0052	0.76	n/a	n/a
rs6539797	12	84266074	0.0001	0.0011	0.89	-0.0124	0.0118	0.29	n/a	n/a	-0.0016	0.0035	0.656	rs10862790	0.998509
rs78928932	6	136228617	0.0015	0.002	0.5	-0.0342	0.0264	0.195	n/a	n/a	-0.0016	0.0067	0.816	n/a	n/a
rs2328687	6	145764390	-0.0002	0.0011	0.88	-0.0071	0.0121	0.554	n/a	n/a	-0.0015	0.0037	0.687	n/a	n/a
rs7590268	2	43540125	-0.0001	0.0012	0.92	-0.0071	0.0125	0.567	n/a	n/a	-0.0015	0.0039	0.703	n/a	n/a
rs72694395	14	24887024	-0.0002	0.0015	0.92	-0.005	0.0174	0.775	n/a	n/a	-0.0015	0.005	0.771	n/a	n/a
rs204093	20	14734270	-0.0011	0.0011	0.35	0.0073	0.0114	0.526	n/a	n/a	-0.0014	0.0035	0.684	n/a	n/a
rs929934	11	57411252	-0.0002	0.001	0.88	-0.0055	0.0108	0.608	n/a	n/a	-0.0014	0.0034	0.668	n/a	n/a
rs285574	12	41916412	0.0008	0.0011	0.5	-0.0208	0.0114	0.0688	n/a	n/a	-0.0014	0.0035	0.687	n/a	n/a
rs480530	2	174531473	-0.002	0.0017	0.2	0.0225	0.0188	0.23	n/a	n/a	-0.0014	0.0058	0.806	n/a	n/a
rs35237970	6	18142308	-0.0005	0.001	0.66	-0.0009	0.0108	0.932	n/a	n/a	-0.0014	0.0033	0.669	n/a	n/a
rs11602808	11	29549004	-0.0004	0.0015	0.82	-0.001	0.016	0.952	n/a	n/a	-0.0014	0.0048	0.768	n/a	n/a
rs7119026	11	81043936	-0.0009	0.001	0.38	0.0071	0.0109	0.516	n/a	n/a	-0.0014	0.0033	0.683	n/a	n/a
rs13081718	3	87346420	-0.0009	0.001	0.33	0.0078	0.0109	0.478	n/a	n/a	-0.0013	0.0033	0.688	rs300989	0.955565
rs2688325	8	3767210	0.0006	0.0011	0.69	-0.0162	0.0118	0.168	n/a	n/a	-0.0013	0.0037	0.718	n/a	n/a
rs77036801	9	103126636	0.0002	0.0026	0.9	-0.0124	0.0282	0.66	n/a	n/a	-0.0013	0.008	0.87	n/a	n/a
rs35426986	2	242538936	-0.0013	0.0014	0.33	0.0157	0.0198	0.43	n/a	n/a	-0.0013	0.0046	0.776	n/a	n/a
rs1422030	5	168730829	0.0003	0.0013	0.78	-0.0118	0.0133	0.376	n/a	n/a	-0.0013	0.0041	0.752	n/a	n/a
rs2523162	17	42179281	0.0005	0.0013	0.63	-0.0142	0.013	0.275	n/a	n/a	-0.0012	0.004	0.757	n/a	n/a
rs12207252	6	124272367	0.0003	0.0011	0.74	-0.0113	0.0118	0.339	n/a	n/a	-0.0012	0.0037	0.739	n/a	n/a
rs12937034	17	79446015	-0.0003	0.001	0.87	-0.0029	0.0114	0.802	n/a	n/a	-0.0012	0.0034	0.723	n/a	n/a
rs9644251	8	144387833	0	0.0011	0.92	-0.0067	0.0119	0.573	n/a	n/a	-0.0012	0.0036	0.741	n/a	n/a
rs9689583	6	43202088	-0.0004	0.0011	0.73	0.0093	0.0116	0.426	n/a	n/a	-0.0011	0.0033	0.746	rs2756181	0.619309
rs1784692	11	113949232	-0.0022	0.0014	0.13	0.0244	0.0138	0.0772	n/a	n/a	-0.001	0.0043	0.811	n/a	n/a
rs4924755	17	17397131	-0.0001	0.0012	0.87	-0.0051	0.0121	0.676	n/a	n/a	-0.001	0.0037	0.793	n/a	n/a
rs922368	10	71373421	-0.0007	0.0011	0.58	0.0047	0.0112	0.672	n/a	n/a	-0.001	0.0033	0.775	n/a	n/a
rs11656000	17	42742525	-0.0015	0.0015	0.28	0.0169	0.0147	0.25	n/a	n/a	-0.0009	0.0045	0.839	n/a	n/a
rs382000	1	213728894	0.0007	0.0011	0.48	-0.0155	0.0113	0.167	n/a	n/a	-0.0009	0.0035	0.799	n/a	n/a
rs7720979	5	81142937	-0.0016	0.0017	0.39	0.0171	0.018	0.341	n/a	n/a	-0.0009	0.0056	0.877	n/a	n/a
rs79084266	14	101367407	-0.0006	0.0016	0.73	0.0074	0.0222	0.738	n/a	n/a	-0.0008	0.0053	0.872	n/a	n/a
rs12126422	1	7764413	0.0002	0.0013	0.81	-0.0143	0.0142	0.315	n/a	n/a	-0.0008	0.0041	0.84	rs7534398	0.975782
rs6080682	20	17388388	-0.0007	0.0012	0.5	0.0067	0.012	0.58	n/a	n/a	-0.0008	0.0037	0.833	n/a	n/a
rs66760320	6	43906255	-0.0013	0.0012	0.23	0.0151	0.0125	0.226	n/a	n/a	-0.0007	0.0037	0.846	n/a	n/a
rs75024050	5	110650648	-0.002	0.0023	0.34	0.0343	0.0303	0.258	n/a	n/a	-0.0006	0.008	0.936	n/a	n/a
rs10001740	4	30866392	-0.0004	0.001	0.71	0.0027	0.0108	0.799	n/a	n/a	-0.0006	0.0034	0.853	n/a	n/a
rs12717948	5	139575273	-0.0001	0.0012	0.92	-0.0052	0.0125	0.681	n/a	n/a	-0.0006	0.0038	0.877	rs37354	0.995467
rs10875882	12	49260691	0.0001	0.001	0.85	-0.0043	0.0108	0.693	n/a	n/a	-0.0005	0.0033	0.87	n/a	n/a
rs236706	20	57691416	-0.0017	0.0014	0.23	0.0196	0.0142	0.167	n/a	n/a	-0.0005	0.0044	0.906	n/a	n/a
rs6839248	4	170285374	-0.0007	0.001	0.5	0.0076	0.0108	0.48	n/a	n/a	-0.0005	0.0033	0.885	n/a	n/a
rs9291909	5	51215757	-0.0017	0.0013	0.2	0.0232	0.0136	0.0884	n/a	n/a	-0.0004	0.0042	0.922	n/a	n/a
rs6575806	14	101353211	-0.0014	0.0012	0.21	0.0221	0.0163	0.176	n/a	n/a	-0.0004	0.0038	0.921	n/a	n/a
rs2811218	1	98027316	-0.0007	0.0013	0.58	0.0097	0.0136	0.474	n/a	n/a	-0.0004	0.0042	0.931	n/a	n/a
rs11134425	5	165833633	-0.0005	0.001	0.64	0.0059	0.0107	0.58	n/a	n/a	-0.0003	0.0033	0.925	n/a	n/a
rs3829849	9	129390800	-0.0002	0.0011	0.94	0.0006	0.0111	0.954	n/a	n/a	-0.0003	0.0035	0.939	n/a	n/a
rs4758345	11	8352377	-0.001	0.0015	0.6	0.0114	0.0152	0.455	n/a	n/a	-0.0003	0.0046	0.955	n/a	n/a
rs10511961	9	71497485	0.0006	0.001	0.61	-0.0093	0.0107	0.388	n/a	n/a	-0.0002	0.0033	0.944	n/a	n/a
rs13172056	5	77148573	0.0004	0.001	0.69	-0.0062	0.0108	0.567	n/a	n/a	-0.0002	0.0033	0.948	n/a	n/a
rs62201728	20	36547011	-0.0012	0.0016	0.43	0.0183	0.0174	0.293	n/a	n/a	-0.0002	0.0053	0.968	n/a	n/a
rs138110	22	44259781	-0.0006	0.001	0.54	0.007	0.0107	0.517	n/a	n/a	-0.0002	0.0033	0.96	n/a	n/a
rs3001932	10	106526619	0.0002	0.0012	0.91	-0.0027	0.0124	0.825	n/a	n/a	-0.0002	0.0039	0.965	n/a	n/a
rs11078674	17	7310473	0	0.0012	0.93	0.0001	0.012	0.992	n/a	n/a	-0.0001	0.0035	0.973	n/a	n/a
rs9527198	13	54947670	-0.0006	0.0012	0.65	0.0092	0.0137	0.499	n/a	n/a	-0.0001	0.0041	0.985	n/a	n/a
rs4877387	9	81679875	0.0003	0.0011	0.8	-0.0039	0.0121	0.747	n/a	n/a	-0.0001	0.0037	0.987	n/a	n/a
rs4721400	7	15059906	-0.0009	0.001	0.37	0.0132	0.0108	0.221	n/a	n/a	0	0.0033	0.999	n/a	n/a
rs2894889	6	100161940	0.001	0.0011	0.34	-0.0138	0.0114	0.229	n/a	n/a	0.0001	0.0035	0.985	n/a	n/a
rs465219	13	92427981	0.001	0.0013	0.4	-0.0138	0.0144	0.338	n/a	n/a	0.0001	0.0044	0.986	n/a	n/a
rs7082300	10	83178907	0.0005	0.0015	0.75	-0.0053	0.0149	0.725	n/a	n/a	0.0001	0.0046	0.985	n/a	n/a
rs659583	18	42439989	0.0014	0.0011	0.18	-0.0213	0.0113	0.0583	n/a	n/a	0.0001	0.0035	0.976	n/a	n/a
rs7215990	17	6034831	-0.0001	0.0012	0.96	0.0012	0.0123	0.922	n/a	n/a	0.0001	0.0038	0.976	n/a	n/a
rs10857036	4	115996673	0.0003	0.001	0.72	-0.0014	0.011	0.898	n/a	n/a	0.0002	0.0033	0.952	n/a	n/a
rs1531519	18	53480206	-0.0003	0.0011	0.86	0.0045	0.011	0.684	n/a	n/a	0.0002	0.0034	0.943	n/a	n/a
rs7809889	7	133734597	0	0.001	0.92	0.0016	0.0109	0.886	n/a	n/a	0.0002	0.0033	0.941	n/a	n/a
rs10049090	3	156797702	-0.0003	0.0011	0.77	0.0046	0.0109	0.67	n/a	n/a	0.0003	0.0033	0.936	n/a	n/a
rs191171022	9	10060931	0.0021	0.0032	0.5	-0.0462	0.036	0.199	n/a	n/a	0.0003	0.0081	0.966	rs414987	0.660345
rs7148564	14	23823913	-0.0002	0.0014	0.86	0.004	0.0145	0.78	n/a	n/a	0.0004	0.0045	0.933	n/a	n/a
rs7074556	10	10028260	0.0004	0.001	0.78	-0.005	0.011	0.65	n/a	n/a	0.0004	0.0033	0.898	rs11256424	0.995753
rs58386826	18	11990358	-0.0004	0.0011	0.76	0.0091	0.0121	0.454	n/a	n/a	0.0004	0.0037	0.904	rs638125	0.998583
rs10983829	9	120658793	0	0.001	1	0.0024	0.0108	0.825	n/a	n/a	0.0004	0.0033	0.893	n/a	n/a
rs56864370	1	146583429	0.0004	0.0012	0.74	-0.002	0.0123	0.873	n/a	n/a	0.0005	0.0038	0.902	n/a	n/a
rs10425026	19	31668216	-0.0009	0.0011	0.38	0.0148	0.0111	0.184	n/a	n/a	0.0005	0.0034	0.886	n/a	n/a
rs6040476	20	11231875	0	0.0011	0.97	0.0035	0.0112	0.753	n/a	n/a	0.0005	0.0034	0.886	n/a	n/a
rs132844	22	45558416	0.0006	0.0011	0.59	-0.0054	0.0114	0.636	n/a	n/a	0.0005	0.0035	0.888	n/a	n/a
rs62052918	16	72578594	-0.0029	0.0019	0.12	0.0488	0.0219	0.0255	n/a	n/a	0.0005	0.0068	0.938	n/a	n/a
rs61982230	14	26322864	0.0001	0.0011	0.96	0.006	0.0124	0.626	rs61982254	0.995232	0.0005	0.0037	0.886	rs8016126	0.97718
rs2836901	21	40499194	0.0023	0.0015	0.11	-0.0288	0.0154	0.0623	n/a	n/a	0.0005	0.0047	0.91	n/a	n/a
rs34688929	6	65368211	0.0012	0.0011	0.24	-0.0122	0.0133	0.359	n/a	n/a	0.0005	0.0034	0.874	rs976598	0.997735
rs2772175	13	21300712	0	0.0011	0.97	0.0026	0.0115	0.823	n/a	n/a	0.0006	0.0036	0.868	n/a	n/a
rs4666044	2	28473713	-0.0013	0.001	0.23	0.0236	0.011	0.0322	n/a	n/a	0.0006	0.0034	0.861	n/a	n/a
rs62142927	2	51569719	0.0002	0.0011	0.91	0.0007	0.0111	0.952	n/a	n/a	0.0006	0.0034	0.863	n/a	n/a
rs10191141	2	77103474	0.0001	0.0011	0.88	0.0022	0.0119	0.854	n/a	n/a	0.0006	0.0037	0.867	n/a	n/a
rs9475651	6	56149855	0	0.0011	0.97	0.0043	0.0113	0.703	n/a	n/a	0.0006	0.0035	0.855	n/a	n/a
rs10222496	3	114694757	0.0004	0.0017	0.74	-0.0018	0.0173	0.919	n/a	n/a	0.0007	0.0053	0.902	n/a	n/a
rs12571664	10	121708929	-0.0002	0.0013	0.84	0.0065	0.0136	0.632	n/a	n/a	0.0007	0.0042	0.873	n/a	n/a
rs13340324	4	118296961	0.0009	0.001	0.36	-0.009	0.0107	0.4	n/a	n/a	0.0007	0.0033	0.839	n/a	n/a
rs210926	6	11745565	0.0005	0.0013	0.66	-0.0035	0.0136	0.798	n/a	n/a	0.0007	0.0042	0.872	n/a	n/a
rs149365686	6	98783306	-0.0005	0.001	0.64	0.0088	0.0107	0.409	rs62420599	0.965275	0.0007	0.0033	0.837	rs62420599	0.965275
rs67038467	11	121910170	-0.0007	0.0011	0.56	0.0142	0.0112	0.204	n/a	n/a	0.0007	0.0034	0.835	rs10790483	0.997208
rs111652724	5	29188596	0.0011	0.0011	0.34	-0.0144	0.0119	0.224	rs10042518	0.966977	0.0007	0.0037	0.844	rs10042518	0.966977
rs269588	13	64602893	0.0014	0.0011	0.2	-0.0163	0.0117	0.162	n/a	n/a	0.0007	0.0036	0.839	n/a	n/a
rs779486	6	69899753	-0.0005	0.001	0.61	0.0116	0.0108	0.281	n/a	n/a	0.0008	0.0033	0.817	n/a	n/a
rs2813536	6	152521013	0	0.0011	0.96	0.0043	0.0109	0.695	n/a	n/a	0.0008	0.0034	0.819	n/a	n/a
rs3074817	4	115140634	0.0004	0.0012	0.69	0.0012	0.012	0.918	n/a	n/a	0.0008	0.0036	0.824	rs9998567	0.990841
rs2498008	10	86606324	-0.0009	0.001	0.36	0.0158	0.0107	0.141	n/a	n/a	0.0008	0.0033	0.805	n/a	n/a
rs240064	22	22281638	0.0006	0.001	0.58	-0.0049	0.0107	0.65	n/a	n/a	0.0008	0.0033	0.804	n/a	n/a
rs1254321	14	60906747	0	0.0011	1	0.0042	0.0118	0.723	n/a	n/a	0.0008	0.0036	0.817	n/a	n/a
rs62383401	5	167512615	0.0014	0.0013	0.23	-0.0164	0.0133	0.216	n/a	n/a	0.0008	0.004	0.835	n/a	n/a
rs12154758	7	93097231	-0.0004	0.001	0.7	0.0099	0.0107	0.359	n/a	n/a	0.0009	0.0033	0.797	n/a	n/a
rs838950	12	125177454	0	0.001	0.95	0.0056	0.0109	0.61	n/a	n/a	0.0009	0.0034	0.798	n/a	n/a
rs2054760	4	153500893	0.0004	0.0011	0.71	-0.0017	0.0115	0.885	n/a	n/a	0.0009	0.0035	0.806	n/a	n/a
rs1409253	13	59853640	0.0001	0.0011	0.89	0.0032	0.0111	0.776	n/a	n/a	0.0009	0.0034	0.799	n/a	n/a
rs576267023	9	10781993	-0.0002	0.0016	0.94	0.0004	0.0159	0.982	rs72704863	0.791265	0.0009	0.0049	0.859	rs72704863	0.791265
rs6046015	20	19338681	0.0007	0.001	0.53	-0.0033	0.011	0.766	n/a	n/a	0.0009	0.0034	0.794	n/a	n/a
rs2528582	2	159511163	0.0003	0.001	0.69	0.0004	0.0109	0.969	n/a	n/a	0.0009	0.0034	0.792	n/a	n/a
rs11071592	15	61492831	-0.001	0.0021	0.63	0.0147	0.0214	0.491	n/a	n/a	0.0009	0.0066	0.893	n/a	n/a
rs2842008	1	163018644	-0.0017	0.0024	0.51	0.029	0.0242	0.231	n/a	n/a	0.0009	0.0074	0.904	n/a	n/a
rs7218986	17	30270478	0	0.0014	0.95	0.0076	0.0192	0.693	n/a	n/a	0.0009	0.0047	0.844	n/a	n/a
rs7306736	12	16915325	0	0.0011	0.87	0.0035	0.0115	0.759	n/a	n/a	0.0009	0.0034	0.783	n/a	n/a
rs542811	9	14068315	-0.0004	0.0013	0.69	0.0117	0.0138	0.396	n/a	n/a	0.0009	0.0042	0.823	n/a	n/a
rs56269858	8	5688985	0.0003	0.0011	0.83	0.0011	0.0111	0.922	n/a	n/a	0.001	0.0034	0.778	n/a	n/a
rs16859408	3	147107665	0.0014	0.0015	0.4	-0.0139	0.0153	0.363	n/a	n/a	0.001	0.0047	0.838	n/a	n/a
rs11236087	11	74094138	0.0003	0.0011	0.76	0.0011	0.0115	0.922	n/a	n/a	0.001	0.0035	0.78	n/a	n/a
rs11257839	10	12546579	0.0011	0.0011	0.35	-0.0112	0.0118	0.345	n/a	n/a	0.001	0.0036	0.785	n/a	n/a
rs62316795	4	132621869	-0.0003	0.0013	0.77	0.01	0.0161	0.537	n/a	n/a	0.001	0.0042	0.814	n/a	n/a
rs254291	5	132179445	0.0005	0.0018	0.84	0.0005	0.0184	0.977	n/a	n/a	0.0011	0.0056	0.847	n/a	n/a
rs9310563	3	18435218	0	0.001	0.98	0.0054	0.0111	0.629	n/a	n/a	0.0011	0.0034	0.753	n/a	n/a
rs10120210	9	95284982	-0.0006	0.001	0.57	0.0152	0.0108	0.162	n/a	n/a	0.0011	0.0033	0.747	n/a	n/a
rs2327461	6	11926263	0.0011	0.001	0.31	-0.0102	0.0108	0.343	n/a	n/a	0.0011	0.0033	0.736	n/a	n/a
rs39112	7	29324232	0.0001	0.0011	1	0.005	0.0109	0.644	n/a	n/a	0.0011	0.0034	0.738	n/a	n/a
rs4247450	3	107624530	0.0012	0.0011	0.25	-0.0123	0.0116	0.29	n/a	n/a	0.0012	0.0036	0.743	n/a	n/a
rs7728530	5	88288254	-0.0002	0.0011	0.76	0.0115	0.011	0.295	n/a	n/a	0.0012	0.0034	0.73	n/a	n/a
rs2470961	7	104435213	-0.0001	0.001	0.81	0.0078	0.0108	0.467	n/a	n/a	0.0012	0.0033	0.72	n/a	n/a
rs875731	17	77926297	-0.0004	0.0011	0.76	0.0128	0.0127	0.312	n/a	n/a	0.0012	0.0035	0.733	n/a	n/a
rs157280	3	137487504	0	0.0012	0.94	0.0072	0.0124	0.561	n/a	n/a	0.0012	0.0038	0.745	n/a	n/a
rs7020755	9	2156089	0.0006	0.0013	0.68	0.0003	0.0137	0.982	n/a	n/a	0.0013	0.0042	0.762	n/a	n/a
rs12914610	15	81984205	-0.0004	0.001	0.73	0.0126	0.0109	0.249	n/a	n/a	0.0013	0.0033	0.699	rs8027665	0.990614
rs42240	16	6538214	0.0004	0.0011	0.69	-0.0001	0.0116	0.99	n/a	n/a	0.0013	0.0036	0.716	n/a	n/a
rs7508638	19	17365047	0.0004	0.0013	0.69	-0.0024	0.0144	0.869	n/a	n/a	0.0013	0.0044	0.764	rs35686037	0.976514
rs10838601	11	46392825	-0.0002	0.0011	0.84	0.0106	0.0118	0.369	n/a	n/a	0.0013	0.0035	0.708	n/a	n/a
rs8135417	22	31559255	0.0002	0.0011	0.77	0.004	0.0113	0.724	n/a	n/a	0.0013	0.0035	0.7	n/a	n/a
rs800899	8	116425860	0.0005	0.001	0.62	0.001	0.0108	0.928	n/a	n/a	0.0014	0.0033	0.673	n/a	n/a
rs12684963	9	122762080	0.0012	0.0011	0.28	-0.0106	0.0116	0.362	n/a	n/a	0.0014	0.0034	0.681	n/a	n/a
rs11047473	12	24634741	0	0.0011	0.98	0.0074	0.0112	0.509	n/a	n/a	0.0014	0.0035	0.684	n/a	n/a
rs35748167	18	58037433	-0.0011	0.0037	0.8	0.0232	0.0398	0.559	n/a	n/a	0.0014	0.0125	0.91	n/a	n/a
rs72661148	18	45371695	0.0019	0.0025	0.46	-0.0286	0.0365	0.433	n/a	n/a	0.0014	0.0098	0.884	n/a	n/a
rs2237436	7	41730931	-0.0002	0.0011	0.92	0.0115	0.0116	0.321	n/a	n/a	0.0015	0.0034	0.671	n/a	n/a
rs2837744	21	41982026	0.0021	0.0012	0.07	-0.0226	0.0127	0.0753	n/a	n/a	0.0015	0.0039	0.71	n/a	n/a
rs11048563	12	26676468	0.0003	0.0011	0.78	0.0078	0.0127	0.539	n/a	n/a	0.0015	0.0033	0.658	rs1393417	0.847123
rs834233	1	150354276	0.0005	0.0011	0.62	0.0014	0.0112	0.901	n/a	n/a	0.0015	0.0034	0.663	n/a	n/a
rs147742308	2	146937420	0.0008	0.0018	0.63	-0.0017	0.0199	0.933	n/a	n/a	0.0015	0.0059	0.801	n/a	n/a
rs10852985	17	54534634	0.0002	0.0011	0.77	0.0059	0.0119	0.623	n/a	n/a	0.0015	0.0037	0.686	n/a	n/a
rs10971956	9	34151280	0.0011	0.001	0.25	-0.0079	0.011	0.47	n/a	n/a	0.0015	0.0034	0.656	n/a	n/a
rs35604463	14	99712032	0.0001	0.001	0.92	0.0071	0.0109	0.517	n/a	n/a	0.0015	0.0033	0.644	rs12895055	0.964196
rs34311402	1	90698713	-0.0002	0.0013	0.91	0.0117	0.0131	0.37	n/a	n/a	0.0016	0.004	0.698	n/a	n/a
rs2336961	15	29485826	0.0017	0.0011	0.1	-0.0169	0.0114	0.138	n/a	n/a	0.0016	0.0035	0.654	n/a	n/a
rs9388496	6	126785062	0.0006	0.001	0.53	0.0006	0.0108	0.953	n/a	n/a	0.0016	0.0033	0.634	n/a	n/a
rs4839759	6	100262880	0.0001	0.0013	0.9	0.0087	0.0137	0.526	n/a	n/a	0.0016	0.0042	0.702	n/a	n/a
rs10110913	8	3690030	0.0017	0.0011	0.11	-0.0163	0.0111	0.144	n/a	n/a	0.0016	0.0034	0.642	n/a	n/a
rs1801262	2	182543455	0.0014	0.0011	0.2	-0.0107	0.011	0.333	n/a	n/a	0.0016	0.0034	0.638	n/a	n/a
rs13319205	3	47800216	0.0014	0.0011	0.23	-0.011	0.0122	0.364	n/a	n/a	0.0016	0.0037	0.656	n/a	n/a
rs116913469	11	1481131	0.0009	0.0017	0.65	-0.0031	0.0194	0.874	n/a	n/a	0.0016	0.0056	0.77	n/a	n/a
rs1812706	2	17973097	0.0003	0.0011	0.8	0.0065	0.0117	0.581	n/a	n/a	0.0017	0.0036	0.641	n/a	n/a
rs34165797	5	166747572	0.0005	0.001	0.63	0.0015	0.011	0.891	n/a	n/a	0.0017	0.0034	0.609	rs13178466	0.994861
rs577329	11	86873570	0.0001	0.0011	0.82	0.0049	0.0123	0.691	n/a	n/a	0.0017	0.0036	0.626	rs555190	0.999006
rs139418	22	39557162	0.0008	0.001	0.44	-0.0021	0.0107	0.842	n/a	n/a	0.0018	0.0033	0.595	n/a	n/a
rs1431742	18	50294678	0.0009	0.0013	0.49	-0.0031	0.0134	0.815	n/a	n/a	0.0018	0.0042	0.67	n/a	n/a
rs651067	11	133762135	0.0004	0.0015	0.86	0.0053	0.0155	0.733	n/a	n/a	0.0018	0.0048	0.71	n/a	n/a
rs1737894	20	31054702	0.0008	0.0011	0.42	-0.002	0.0111	0.857	n/a	n/a	0.0018	0.0034	0.6	n/a	n/a
rs13033444	2	23611438	-0.0004	0.0011	0.7	0.0184	0.0121	0.129	n/a	n/a	0.0018	0.0037	0.624	n/a	n/a
rs62342064	4	104665972	0.0016	0.0015	0.3	-0.0174	0.0203	0.39	n/a	n/a	0.0018	0.0049	0.709	n/a	n/a
rs6874443	5	87433218	0.0011	0.0013	0.38	-0.0049	0.0128	0.702	n/a	n/a	0.0019	0.0039	0.635	n/a	n/a
rs140781391	7	5353253	-0.0006	0.0016	0.64	0.0223	0.0199	0.262	n/a	n/a	0.0019	0.0056	0.736	n/a	n/a
rs72734675	15	78535287	0	0.0012	0.92	0.0117	0.0124	0.343	n/a	n/a	0.0019	0.0038	0.617	n/a	n/a
rs1406449	2	148495285	0.0011	0.001	0.33	-0.0065	0.0107	0.542	n/a	n/a	0.0019	0.0033	0.569	n/a	n/a
rs9379833	6	26207175	0.0004	0.0012	0.75	0.0057	0.0119	0.631	n/a	n/a	0.0019	0.0036	0.591	n/a	n/a
rs9648128	7	10253447	0.0005	0.001	0.64	0.0024	0.0109	0.823	n/a	n/a	0.0019	0.0034	0.563	n/a	n/a
rs462011	5	100799948	0.0013	0.0012	0.25	-0.0073	0.0128	0.568	n/a	n/a	0.002	0.0039	0.608	rs4365824	0.995527
rs111878332	16	89372698	0.0013	0.0013	0.32	0.0143	0.0214	0.505	n/a	n/a	0.002	0.0041	0.623	rs900729	0.684131
rs1118268	6	38213091	0.0014	0.001	0.19	-0.0074	0.011	0.5	n/a	n/a	0.002	0.0034	0.551	n/a	n/a
rs73676912	7	7773387	0.001	0.0012	0.39	-0.0037	0.0127	0.77	n/a	n/a	0.0021	0.0039	0.598	n/a	n/a
rs36081475	14	39031093	0.0012	0.001	0.25	-0.0053	0.0107	0.624	rs10151074	0.995214	0.0021	0.0033	0.528	rs2899878	0.987704
rs4741022	9	10249081	0.0005	0.0011	0.69	0.0041	0.0115	0.724	n/a	n/a	0.0021	0.0036	0.557	n/a	n/a
rs10013470	4	28747335	0.0006	0.0012	0.64	0.0048	0.0125	0.703	n/a	n/a	0.0021	0.0038	0.571	n/a	n/a
rs3778268	6	73893197	-0.0003	0.0012	0.79	0.0165	0.0126	0.192	n/a	n/a	0.0021	0.0039	0.583	n/a	n/a
rs41504	7	14032650	0.0001	0.0011	0.97	0.0098	0.0116	0.397	n/a	n/a	0.0022	0.0034	0.52	n/a	n/a
rs9541273	13	68615413	0.0003	0.001	0.77	0.0077	0.0108	0.474	n/a	n/a	0.0022	0.0034	0.512	n/a	n/a
rs8007299	14	78428671	0.0008	0.001	0.47	0.0012	0.0109	0.914	n/a	n/a	0.0022	0.0033	0.506	n/a	n/a
rs11767516	7	142524280	-0.0005	0.0012	0.73	0.0188	0.0125	0.132	n/a	n/a	0.0023	0.0038	0.554	n/a	n/a
rs72919397	2	174747988	0.0001	0.0011	0.95	0.0107	0.0114	0.345	n/a	n/a	0.0023	0.0035	0.517	n/a	n/a
rs5885639	7	88454858	0.0015	0.0011	0.17	-0.0087	0.0111	0.434	n/a	n/a	0.0023	0.0034	0.5	rs6465162	0.992153
rs2083347	2	42968497	0.0003	0.0011	0.8	0.0089	0.0119	0.454	n/a	n/a	0.0023	0.0036	0.522	n/a	n/a
rs3008484	14	84898489	0.0014	0.0011	0.19	-0.0093	0.0113	0.414	n/a	n/a	0.0023	0.0035	0.504	rs73370994	0.932298
rs12430144	13	53007968	0.0006	0.0012	0.61	0.0042	0.013	0.745	n/a	n/a	0.0023	0.004	0.554	n/a	n/a
rs6031849	20	43514337	0.0007	0.0012	0.52	0.0033	0.0119	0.783	n/a	n/a	0.0024	0.0037	0.517	n/a	n/a
rs4787309	16	25253923	0.0001	0.0015	0.92	0.0115	0.015	0.444	n/a	n/a	0.0024	0.0046	0.605	n/a	n/a
rs2032924	16	56292826	0.0004	0.001	0.74	0.0081	0.0107	0.448	n/a	n/a	0.0024	0.0033	0.468	n/a	n/a
rs2206719	6	100166520	0.0018	0.0011	0.11	-0.0111	0.0114	0.334	n/a	n/a	0.0024	0.0035	0.491	rs9389633	0.993204
rs4726010	7	150948000	-0.0003	0.001	0.79	0.0174	0.0109	0.11	n/a	n/a	0.0025	0.0033	0.457	n/a	n/a
rs4821915	22	20891545	0.0017	0.0013	0.2	-0.011	0.0136	0.416	n/a	n/a	0.0025	0.0042	0.553	n/a	n/a
rs12610863	19	55854389	0.0009	0.0011	0.39	0.0005	0.0113	0.966	n/a	n/a	0.0025	0.0035	0.472	n/a	n/a
rs10043775	5	147805120	0.0005	0.0012	0.62	0.0065	0.0121	0.591	n/a	n/a	0.0025	0.0038	0.505	n/a	n/a
rs1057865	15	70345626	0.0005	0.001	0.62	0.0075	0.0108	0.485	n/a	n/a	0.0025	0.0033	0.448	n/a	n/a
rs13078875	3	23097388	-0.001	0.0011	0.42	0.0287	0.0114	0.0121	n/a	n/a	0.0026	0.0035	0.471	n/a	n/a
rs34513772	15	40608820	0.0003	0.0011	0.78	0.0105	0.0115	0.362	n/a	n/a	0.0026	0.0035	0.459	n/a	n/a
rs10268258	7	119183554	-0.0007	0.0012	0.61	0.0244	0.0126	0.0535	n/a	n/a	0.0026	0.0039	0.503	n/a	n/a
rs7318817	13	28617708	0.0014	0.0011	0.2	-0.0042	0.011	0.702	n/a	n/a	0.0026	0.0034	0.44	n/a	n/a
rs7604546	2	232721258	0	0.0012	0.95	0.0149	0.0121	0.216	n/a	n/a	0.0026	0.0037	0.47	n/a	n/a
rs9918149	5	95900634	-0.0004	0.0016	0.84	0.0198	0.0163	0.225	n/a	n/a	0.0026	0.0051	0.604	n/a	n/a
rs117318988	8	131085872	-0.0015	0.0036	0.71	0.0369	0.0392	0.346	n/a	n/a	0.0026	0.0123	0.83	n/a	n/a
rs144624209	19	11152888	0.0001	0.0021	0.95	0.0175	0.0269	0.516	n/a	n/a	0.0026	0.0069	0.701	n/a	n/a
rs11265835	9	92216360	0.0015	0.001	0.12	-0.0064	0.0107	0.554	n/a	n/a	0.0027	0.0033	0.422	n/a	n/a
rs10908419	1	154567699	0.0009	0.001	0.41	0.0033	0.0107	0.759	n/a	n/a	0.0027	0.0033	0.421	n/a	n/a
rs792210	10	90171908	0.0004	0.001	0.72	0.01	0.0109	0.36	n/a	n/a	0.0027	0.0034	0.428	n/a	n/a
rs2695165	15	42073397	-0.0006	0.001	0.58	0.0236	0.0108	0.0284	n/a	n/a	0.0027	0.0033	0.419	n/a	n/a
rs6732410	2	121369660	-0.0002	0.0014	0.88	0.0201	0.0155	0.195	n/a	n/a	0.0027	0.0044	0.542	n/a	n/a
rs2378100	9	80513323	0.0014	0.001	0.18	-0.0052	0.0108	0.627	n/a	n/a	0.0027	0.0033	0.418	n/a	n/a
rs10753223	1	180745006	0.001	0.001	0.3	0.0014	0.0107	0.9	n/a	n/a	0.0027	0.0033	0.415	n/a	n/a
rs4464986	8	126297820	0.0018	0.0014	0.21	-0.0112	0.0152	0.46	n/a	n/a	0.0027	0.0047	0.567	n/a	n/a
rs565692	1	47915175	0.0005	0.001	0.64	0.0075	0.011	0.494	n/a	n/a	0.0028	0.0034	0.415	n/a	n/a
rs35536355	6	100727319	0.0011	0.0012	0.43	-0.001	0.013	0.937	n/a	n/a	0.0028	0.004	0.488	n/a	n/a
rs13120031	4	177465182	0.0011	0.0011	0.32	-0.0002	0.0115	0.989	n/a	n/a	0.0028	0.0035	0.429	n/a	n/a
rs12895757	14	78654493	0.0015	0.0011	0.14	-0.0064	0.011	0.559	n/a	n/a	0.0028	0.0034	0.41	n/a	n/a
rs2211254	20	17091951	0.0005	0.0051	0.92	0.0155	0.0485	0.75	n/a	n/a	0.0028	0.0132	0.831	n/a	n/a
rs8084848	18	74529894	-0.0008	0.0011	0.44	0.0273	0.0113	0.0162	n/a	n/a	0.0028	0.0035	0.422	n/a	n/a
rs705144	10	125225513	-0.0001	0.001	0.96	0.0176	0.0107	0.0988	n/a	n/a	0.0028	0.0033	0.394	n/a	n/a
rs11775111	8	3286475	0.0012	0.0015	0.43	-0.0043	0.0164	0.794	n/a	n/a	0.0029	0.005	0.57	n/a	n/a
rs71006770	6	135932931	0.0015	0.0011	0.16	-0.0051	0.0112	0.647	n/a	n/a	0.0029	0.0034	0.397	rs9402724	0.992283
rs6773958	3	158790162	0.0004	0.001	0.69	0.0099	0.0107	0.354	n/a	n/a	0.0029	0.0033	0.382	n/a	n/a
rs149579753	18	76719213	0.0007	0.0012	0.63	0.0019	0.0133	0.889	n/a	n/a	0.003	0.004	0.459	rs2974285	0.965412
rs4970854	1	145569388	0.0014	0.0011	0.15	-0.0031	0.011	0.777	n/a	n/a	0.003	0.0034	0.378	n/a	n/a
rs4709060	6	165165620	0.0018	0.001	0.082	-0.0078	0.0107	0.466	n/a	n/a	0.003	0.0033	0.369	n/a	n/a
rs1415025	1	35119991	0.0016	0.0011	0.12	-0.0073	0.0115	0.527	n/a	n/a	0.003	0.0035	0.392	n/a	n/a
rs142065481	9	103634741	0.0008	0.0014	0.56	0.0035	0.0168	0.833	n/a	n/a	0.003	0.0045	0.502	rs16919577	0.988744
rs2711422	2	82193604	0.0006	0.0011	0.6	0.01	0.0117	0.395	n/a	n/a	0.003	0.0036	0.401	n/a	n/a
rs61391154	17	78682414	0.0011	0.0011	0.36	0.0025	0.0114	0.828	n/a	n/a	0.003	0.0034	0.377	n/a	n/a
rs2988014	9	36980995	0.0005	0.001	0.62	0.0109	0.0109	0.319	n/a	n/a	0.0031	0.0034	0.364	n/a	n/a
rs2659005	17	79218714	0.0016	0.001	0.11	-0.0065	0.0108	0.547	n/a	n/a	0.0031	0.0033	0.357	n/a	n/a
rs34276383	12	78400884	0.0009	0.0015	0.51	0.0063	0.0196	0.748	n/a	n/a	0.0031	0.005	0.54	n/a	n/a
rs7334486	13	28732438	0.0012	0.0014	0.38	0	0.0153	0.998	rs34902435	0.999986	0.0031	0.0046	0.505	rs34902435	0.999986
rs133722	22	37822058	0.001	0.0011	0.41	0.003	0.0111	0.786	n/a	n/a	0.0031	0.0034	0.362	n/a	n/a
rs694785	18	275025	0	0.0011	0.91	0.0191	0.0117	0.102	n/a	n/a	0.0031	0.0034	0.362	n/a	n/a
rs75064611	7	93043493	-0.0001	0.0012	0.93	0.0213	0.0122	0.0815	n/a	n/a	0.0032	0.0038	0.398	rs7811715	0.972088
rs28710890	4	44516672	0.0008	0.0011	0.45	0.0058	0.0116	0.616	n/a	n/a	0.0032	0.0035	0.365	n/a	n/a
rs876383	15	74333413	0.0012	0.001	0.25	-0.0002	0.0109	0.985	n/a	n/a	0.0032	0.0033	0.337	n/a	n/a
rs321998	7	78322082	0.0005	0.0016	0.7	0.0103	0.017	0.543	n/a	n/a	0.0032	0.0053	0.54	n/a	n/a
rs12991919	2	44995766	0.0014	0.0011	0.19	-0.0024	0.0113	0.835	n/a	n/a	0.0032	0.0034	0.348	n/a	n/a
rs6545816	2	60714861	0.0027	0.001	0.012	-0.0201	0.0107	0.0611	n/a	n/a	0.0032	0.0033	0.331	n/a	n/a
rs10774611	12	111383036	0.0018	0.001	0.077	-0.0081	0.0112	0.471	n/a	n/a	0.0033	0.0033	0.324	n/a	n/a
rs78290111	22	42280064	0.0002	0.0011	0.78	0.0162	0.0114	0.156	n/a	n/a	0.0033	0.0034	0.338	rs2267442	0.697816
rs7157984	14	100625456	0	0.0011	0.96	0.0185	0.0122	0.129	n/a	n/a	0.0033	0.0036	0.367	n/a	n/a
rs8025790	15	68076399	0.0012	0.0012	0.26	0.0003	0.0127	0.983	n/a	n/a	0.0033	0.0039	0.395	n/a	n/a
rs195529	6	116251893	0.0008	0.001	0.43	0.0054	0.011	0.622	n/a	n/a	0.0033	0.0034	0.325	n/a	n/a
rs2717043	2	58179019	0.0002	0.0011	0.91	0.0176	0.0112	0.115	n/a	n/a	0.0034	0.0034	0.327	n/a	n/a
rs149080927	19	1854253	0.0009	0.001	0.37	0.0053	0.0109	0.624	n/a	n/a	0.0034	0.0033	0.308	rs11666480	0.953861
rs10941225	5	34961480	0.0006	0.001	0.59	0.0102	0.0108	0.344	n/a	n/a	0.0034	0.0033	0.306	n/a	n/a
rs3771300	2	191835596	0.0002	0.001	0.81	0.0161	0.0107	0.133	n/a	n/a	0.0034	0.0033	0.299	n/a	n/a
rs12514158	5	95857763	0.001	0.0011	0.29	0.0034	0.011	0.757	n/a	n/a	0.0035	0.0034	0.307	n/a	n/a
rs5811171	14	105629257	0.0002	0.0011	0.85	0.0177	0.0112	0.115	n/a	n/a	0.0035	0.0035	0.317	rs11160836	0.945004
rs7159440	14	33819655	0.0006	0.0011	0.61	0.0102	0.0118	0.387	n/a	n/a	0.0035	0.0036	0.335	n/a	n/a
rs139738208	5	49845428	0.0001	0.001	0.97	0.0078	0.0112	0.486	n/a	n/a	0.0035	0.0033	0.295	rs141072789	0.690165
rs12325192	16	51488129	0.0016	0.0013	0.22	-0.0022	0.0137	0.872	n/a	n/a	0.0035	0.004	0.377	n/a	n/a
rs10877277	12	59801192	0.0005	0.0013	0.68	0.0127	0.0136	0.352	n/a	n/a	0.0035	0.0042	0.4	n/a	n/a
rs28415458	7	32518180	0.0017	0.0013	0.2	-0.0042	0.0138	0.759	n/a	n/a	0.0035	0.004	0.375	n/a	n/a
rs12520398	5	139405072	0.0015	0.0011	0.14	-0.0017	0.011	0.874	n/a	n/a	0.0036	0.0034	0.296	n/a	n/a
rs12110525	6	99629252	0.0005	0.0012	0.64	0.0141	0.0127	0.265	n/a	n/a	0.0036	0.0039	0.359	n/a	n/a
rs16930904	9	10046601	0.001	0.0011	0.36	0.0064	0.0116	0.58	n/a	n/a	0.0036	0.0036	0.312	n/a	n/a
rs9640171	7	150600845	0.0007	0.0012	0.53	0.0091	0.0122	0.455	n/a	n/a	0.0037	0.0037	0.32	n/a	n/a
rs13952	4	83344850	0.0016	0.0011	0.16	-0.0021	0.0114	0.852	n/a	n/a	0.0037	0.0035	0.286	n/a	n/a
rs12868962	13	42763814	0.0002	0.0016	0.86	0.0171	0.0172	0.319	n/a	n/a	0.0037	0.0052	0.468	n/a	n/a
rs10641234	4	167420191	-0.0003	0.001	0.8	0.0192	0.0108	0.074	n/a	n/a	0.0038	0.0033	0.257	rs978229	0.943544
rs2938001	10	126720288	0.0006	0.001	0.58	0.0129	0.0107	0.23	n/a	n/a	0.0038	0.0033	0.258	n/a	n/a
rs1426029	3	139722955	0.001	0.0013	0.46	0.0071	0.0132	0.589	n/a	n/a	0.0038	0.0041	0.359	n/a	n/a
rs57014690	19	44933706	0.0003	0.0017	0.86	0.0166	0.0172	0.333	n/a	n/a	0.0038	0.0052	0.469	n/a	n/a
rs9368242	6	20826168	0.0002	0.001	0.83	0.0182	0.0108	0.0918	n/a	n/a	0.0038	0.0033	0.255	n/a	n/a
rs7745963	6	14905043	-0.0007	0.0012	0.58	0.0314	0.0123	0.0105	n/a	n/a	0.0038	0.0038	0.312	n/a	n/a
rs6580012	5	140222641	0.0007	0.0011	0.57	0.0126	0.0114	0.267	n/a	n/a	0.0039	0.0033	0.245	n/a	n/a
rs2850917	18	74951322	0.0008	0.0011	0.52	0.0086	0.0112	0.445	n/a	n/a	0.0039	0.0035	0.268	n/a	n/a
rs828867	2	74334462	0.0017	0.001	0.099	-0.0014	0.0108	0.896	n/a	n/a	0.0039	0.0033	0.245	n/a	n/a
rs314936	2	126017807	0.0008	0.001	0.41	0.009	0.0109	0.409	n/a	n/a	0.0039	0.0033	0.245	n/a	n/a
rs9598274	13	61994491	0.0004	0.0011	0.72	0.016	0.011	0.146	n/a	n/a	0.0039	0.0034	0.256	n/a	n/a
rs17141778	7	70045561	0.0006	0.001	0.62	0.0131	0.011	0.234	n/a	n/a	0.0039	0.0034	0.244	n/a	n/a
rs7983267	13	33380905	0.0019	0.001	0.06	-0.0047	0.011	0.669	n/a	n/a	0.0039	0.0033	0.239	n/a	n/a
rs12880923	14	48038580	0.0018	0.0011	0.096	-0.0044	0.0113	0.697	n/a	n/a	0.0039	0.0035	0.264	n/a	n/a
rs17430126	8	118835344	0.0011	0.0011	0.29	0.0061	0.0113	0.59	n/a	n/a	0.0039	0.0035	0.258	n/a	n/a
rs58353203	17	7730632	0.0009	0.0011	0.38	0.0134	0.0115	0.244	n/a	n/a	0.0039	0.0035	0.262	rs7406485	0.987718
rs4377452	3	148806498	0.0008	0.0011	0.5	0.0103	0.0116	0.372	n/a	n/a	0.0039	0.0035	0.267	n/a	n/a
rs6951209	7	1273821	0.0017	0.0013	0.17	-0.0032	0.0137	0.814	n/a	n/a	0.0039	0.0041	0.338	n/a	n/a
rs34585749	7	110036626	0.0022	0.001	0.033	-0.0082	0.0111	0.46	n/a	n/a	0.0039	0.0034	0.24	n/a	n/a
rs12127887	1	7033885	0.0011	0.0011	0.3	0.0064	0.0115	0.575	n/a	n/a	0.004	0.0035	0.26	n/a	n/a
rs889201	16	20054371	0.0018	0.0012	0.15	-0.0044	0.0133	0.743	n/a	n/a	0.004	0.0039	0.301	n/a	n/a
rs12429545	13	54102206	0.0017	0.0015	0.27	0.0005	0.0161	0.976	n/a	n/a	0.004	0.005	0.42	n/a	n/a
rs11375749	4	164867154	0.0009	0.0011	0.39	0.0097	0.011	0.379	rs4373123	0.95728	0.004	0.0034	0.238	rs4373123	0.95728
rs11121624	1	10850371	0.0006	0.0015	0.73	0.017	0.0164	0.302	n/a	n/a	0.0041	0.0048	0.393	n/a	n/a
rs3112198	2	39002142	0.0001	0.0011	0.88	0.0208	0.0112	0.062	n/a	n/a	0.0041	0.0034	0.234	n/a	n/a
rs9549678	13	112634164	0.0008	0.001	0.46	0.0106	0.0108	0.326	n/a	n/a	0.0041	0.0033	0.217	n/a	n/a
rs2441873	8	105329549	0.0009	0.001	0.38	0.0121	0.011	0.271	n/a	n/a	0.0041	0.0034	0.225	rs2514653	0.976241
rs7968902	12	66363070	0.0007	0.0011	0.57	0.0122	0.0109	0.26	n/a	n/a	0.0041	0.0034	0.219	n/a	n/a
rs12894700	14	56007846	0	0.0012	0.93	0.0238	0.0123	0.0532	n/a	n/a	0.0041	0.0038	0.279	n/a	n/a
rs11743511	5	77692819	0.0021	0.0012	0.099	-0.0077	0.0126	0.542	n/a	n/a	0.0041	0.0039	0.285	n/a	n/a
rs1901847	4	72474689	0.0013	0.0011	0.25	0.0059	0.0114	0.603	n/a	n/a	0.0042	0.0035	0.236	n/a	n/a
rs925649	3	37270864	0.0006	0.001	0.55	0.0133	0.011	0.228	n/a	n/a	0.0042	0.0034	0.217	n/a	n/a
rs11048474	12	26499843	0.0021	0.0014	0.15	-0.0062	0.0144	0.668	n/a	n/a	0.0042	0.0043	0.332	n/a	n/a
rs12692299	2	6336542	0.002	0.001	0.056	-0.0058	0.0107	0.586	n/a	n/a	0.0042	0.0033	0.205	n/a	n/a
rs61873572	10	118901704	0.0005	0.001	0.63	0.0176	0.0124	0.157	n/a	n/a	0.0042	0.0034	0.216	n/a	n/a
rs72810660	2	78795615	0.0007	0.0011	0.54	0.0142	0.0118	0.227	n/a	n/a	0.0042	0.0036	0.243	n/a	n/a
rs4333673	9	109610456	0.0004	0.0012	0.8	0.0169	0.0129	0.192	n/a	n/a	0.0042	0.004	0.293	n/a	n/a
rs742036	16	960725	0.0005	0.0011	0.63	0.0168	0.0112	0.135	n/a	n/a	0.0042	0.0034	0.218	n/a	n/a
rs16867326	2	181379902	0.0007	0.0017	0.58	0.0154	0.0183	0.399	n/a	n/a	0.0042	0.0057	0.454	n/a	n/a
rs6011155	20	62450664	0	0.0011	0.94	0.0281	0.0122	0.0216	n/a	n/a	0.0042	0.0034	0.214	n/a	n/a
rs71056102	1	65815413	0.0014	0.001	0.16	0.0049	0.0115	0.672	n/a	n/a	0.0043	0.0034	0.211	rs12060747	0.995124
rs2627505	8	3852843	0.0014	0.0011	0.21	0.0042	0.0114	0.714	n/a	n/a	0.0043	0.0035	0.221	n/a	n/a
rs79147413	3	141209594	0.0015	0.0021	0.47	0.0033	0.0217	0.88	n/a	n/a	0.0043	0.0067	0.52	n/a	n/a
rs5804250	13	66204127	0.0023	0.001	0.043	-0.0016	0.0109	0.884	n/a	n/a	0.0043	0.0033	0.2	rs9540493	0.866121
rs141080753	5	167966122	0.0009	0.0011	0.41	0.0141	0.0111	0.204	n/a	n/a	0.0043	0.0034	0.212	rs4976562	0.950019
rs28401365	8	81440788	0.0001	0.0013	0.91	0.0223	0.0132	0.0912	n/a	n/a	0.0043	0.0041	0.289	n/a	n/a
rs12899958	15	47926845	0.0011	0.0011	0.27	0.0072	0.0112	0.516	n/a	n/a	0.0043	0.0035	0.212	n/a	n/a
rs288607	16	62674058	0.0008	0.0011	0.45	0.0125	0.0116	0.279	n/a	n/a	0.0043	0.0036	0.227	n/a	n/a
rs10860153	12	97541532	0.0013	0.0011	0.25	0.0054	0.0114	0.637	n/a	n/a	0.0044	0.0035	0.206	n/a	n/a
rs3829087	9	23713214	0.0017	0.0013	0.19	-0.0007	0.0134	0.96	n/a	n/a	0.0044	0.0041	0.284	n/a	n/a
rs11670932	19	7206790	0.001	0.0012	0.47	0.0107	0.013	0.411	n/a	n/a	0.0044	0.004	0.268	n/a	n/a
rs7978353	12	122617989	0.0022	0.001	0.038	-0.0068	0.0111	0.54	n/a	n/a	0.0044	0.0034	0.19	n/a	n/a
rs13147679	4	776489	0.001	0.0011	0.38	0.0103	0.0114	0.366	n/a	n/a	0.0044	0.0035	0.207	n/a	n/a
rs7310454	12	98542183	0.0012	0.001	0.26	0.0072	0.0107	0.505	n/a	n/a	0.0044	0.0033	0.182	n/a	n/a
rs6557996	8	27241353	0.0032	0.0015	0.033	-0.0177	0.0151	0.241	n/a	n/a	0.0044	0.0042	0.287	n/a	n/a
rs62041529	16	73912707	0.0012	0.0014	0.39	0.0095	0.0156	0.541	n/a	n/a	0.0045	0.0045	0.325	n/a	n/a
rs12433690	14	53960220	-0.0004	0.0011	0.69	0.0314	0.0116	0.00705	n/a	n/a	0.0045	0.0036	0.216	n/a	n/a
rs4656149	1	168231407	0.001	0.0012	0.37	0.0113	0.0121	0.347	n/a	n/a	0.0045	0.0037	0.225	n/a	n/a
rs10838462	11	45416657	0.0009	0.001	0.36	0.0118	0.0107	0.272	n/a	n/a	0.0045	0.0033	0.177	n/a	n/a
rs4943725	13	40625373	0.0003	0.0011	0.71	0.0208	0.0111	0.0594	n/a	n/a	0.0045	0.0034	0.187	n/a	n/a
rs12146156	10	123024416	0.0011	0.0012	0.36	0.0108	0.0126	0.394	n/a	n/a	0.0045	0.0038	0.241	n/a	n/a
rs159539	5	60484179	0.0016	0.001	0.14	0.0021	0.0107	0.842	n/a	n/a	0.0045	0.0033	0.175	n/a	n/a
rs11217648	11	119904390	0.0001	0.0011	1	0.0246	0.012	0.0408	n/a	n/a	0.0045	0.0036	0.215	n/a	n/a
rs12361415	11	47474146	0.0002	0.0011	0.9	0.0232	0.0118	0.0485	n/a	n/a	0.0045	0.0036	0.212	n/a	n/a
rs1862794	16	84750595	0.0012	0.001	0.26	0.0067	0.0109	0.538	n/a	n/a	0.0045	0.0034	0.179	n/a	n/a
rs1449544	8	76591880	0.0016	0.001	0.12	0.0031	0.0107	0.776	n/a	n/a	0.0045	0.0033	0.172	n/a	n/a
rs6497451	16	20248466	0.0006	0.0016	0.63	0.0166	0.016	0.301	n/a	n/a	0.0046	0.0049	0.352	n/a	n/a
rs4954438	2	137559630	0.0012	0.001	0.26	0.0088	0.011	0.421	n/a	n/a	0.0046	0.0034	0.179	n/a	n/a
rs12953888	18	31772958	0.0015	0.001	0.19	0.0061	0.011	0.58	n/a	n/a	0.0046	0.0034	0.173	n/a	n/a
rs10915840	1	225668524	0.0011	0.0012	0.35	0.0116	0.0119	0.33	n/a	n/a	0.0046	0.0036	0.209	n/a	n/a
rs12141381	1	194522584	0.0007	0.0011	0.65	0.0178	0.0122	0.145	n/a	n/a	0.0046	0.0037	0.212	rs12031123	0.993323
rs35960910	8	68906880	0.0015	0.001	0.15	0.0049	0.0109	0.652	n/a	n/a	0.0046	0.0033	0.17	n/a	n/a
rs4751690	10	120849937	0.0021	0.001	0.043	-0.0061	0.0109	0.578	n/a	n/a	0.0046	0.0033	0.17	n/a	n/a
rs10810071	9	13992263	0.0006	0.0012	0.62	0.0157	0.0127	0.217	n/a	n/a	0.0046	0.0039	0.24	n/a	n/a
rs643428	1	54728858	0.0024	0.0011	0.017	-0.0086	0.0111	0.441	n/a	n/a	0.0046	0.0034	0.17	n/a	n/a
rs4780885	16	20380004	0.0013	0.001	0.21	0.0077	0.0108	0.479	n/a	n/a	0.0046	0.0033	0.164	n/a	n/a
rs11769905	7	90960908	0.0021	0.0011	0.054	-0.0043	0.0111	0.699	n/a	n/a	0.0046	0.0034	0.177	n/a	n/a
rs6700152	1	191397516	0.0007	0.0011	0.45	0.0152	0.0113	0.179	n/a	n/a	0.0046	0.0035	0.184	n/a	n/a
rs12928615	16	6173852	0.0015	0.001	0.14	0.0037	0.0108	0.729	n/a	n/a	0.0046	0.0033	0.162	n/a	n/a
rs2148308	10	21052948	0.0003	0.001	0.8	0.0211	0.0108	0.0499	n/a	n/a	0.0047	0.0033	0.16	n/a	n/a
rs6484408	11	28899164	0.0023	0.0012	0.067	-0.0085	0.012	0.481	n/a	n/a	0.0047	0.0037	0.208	rs6484403	0.978471
rs5020681	13	62784888	0.0012	0.001	0.25	0.0081	0.0109	0.456	n/a	n/a	0.0047	0.0033	0.16	n/a	n/a
rs9285969	6	5945639	0.0016	0.0011	0.16	0.0047	0.0112	0.678	n/a	n/a	0.0047	0.0034	0.171	n/a	n/a
rs9330454	9	92515514	0.0009	0.001	0.36	0.0131	0.011	0.233	n/a	n/a	0.0047	0.0034	0.16	n/a	n/a
rs225988	14	30500030	0.001	0.0011	0.37	0.0111	0.0117	0.341	n/a	n/a	0.0047	0.0036	0.193	n/a	n/a
rs3742654	14	91883967	0.0005	0.001	0.54	0.0195	0.0109	0.0749	n/a	n/a	0.0047	0.0034	0.159	n/a	n/a
rs6559640	9	84349735	0.0003	0.001	0.7	0.0215	0.0108	0.0478	n/a	n/a	0.0047	0.0033	0.156	n/a	n/a
rs11061	1	33789670	0.0014	0.0012	0.26	0.0069	0.0127	0.585	n/a	n/a	0.0047	0.0039	0.228	n/a	n/a
rs8904	14	35871217	0.0013	0.0011	0.2	0.0077	0.011	0.486	n/a	n/a	0.0048	0.0034	0.161	n/a	n/a
rs2271758	2	172701157	0.001	0.001	0.34	0.0127	0.0109	0.246	n/a	n/a	0.0048	0.0034	0.156	n/a	n/a
rs12954742	18	43703223	0.0012	0.001	0.26	0.0096	0.0107	0.368	n/a	n/a	0.0048	0.0033	0.149	n/a	n/a
rs7515397	1	19554099	0.0022	0.001	0.039	-0.0052	0.011	0.636	n/a	n/a	0.0048	0.0034	0.152	n/a	n/a
rs1148005	12	75978513	0.0006	0.0012	0.7	0.0179	0.0126	0.154	n/a	n/a	0.0048	0.0038	0.209	n/a	n/a
rs1048500	12	5021228	0.0018	0.001	0.073	0.0008	0.0109	0.944	n/a	n/a	0.0049	0.0033	0.142	n/a	n/a
rs2415168	15	73109629	0.0013	0.0012	0.3	0.0108	0.0123	0.378	n/a	n/a	0.0049	0.0038	0.193	n/a	n/a
rs36093651	20	37287102	0.002	0.0012	0.12	-0.0012	0.0128	0.924	n/a	n/a	0.0049	0.0039	0.21	n/a	n/a
rs1187331	9	87272030	0.0006	0.001	0.58	0.019	0.0109	0.0809	n/a	n/a	0.005	0.0034	0.141	n/a	n/a
rs9406422	9	11426645	0.0038	0.002	0.064	-0.025	0.0207	0.228	n/a	n/a	0.005	0.0064	0.438	n/a	n/a
rs370114	11	16909739	0.0002	0.0016	0.87	-0.0107	0.0159	0.501	n/a	n/a	0.005	0.0052	0.342	rs390302	0.686825
rs10418638	19	54937344	0.0013	0.0011	0.24	0.0096	0.011	0.385	n/a	n/a	0.005	0.0034	0.143	n/a	n/a
rs178803	17	16103426	0.0015	0.001	0.14	0.0064	0.0121	0.6	n/a	n/a	0.005	0.0033	0.132	n/a	n/a
rs2798225	4	3267342	0.0013	0.001	0.19	0.0086	0.0108	0.426	n/a	n/a	0.005	0.0033	0.134	n/a	n/a
rs77242169	6	104320457	0.0015	0.0023	0.48	0.0069	0.0227	0.76	n/a	n/a	0.005	0.0066	0.45	n/a	n/a
rs8108431	19	9996687	0.0024	0.0011	0.027	-0.0077	0.0111	0.49	n/a	n/a	0.005	0.0034	0.143	n/a	n/a
rs2131725	12	94167482	0.0016	0.001	0.13	0.0033	0.0107	0.761	n/a	n/a	0.005	0.0033	0.129	n/a	n/a
rs109836	6	143091263	0.0002	0.003	0.94	0.0262	0.0292	0.37	n/a	n/a	0.005	0.0089	0.572	n/a	n/a
rs2279516	5	52856504	0.0005	0.001	0.64	0.0219	0.0109	0.0451	n/a	n/a	0.0051	0.0034	0.134	n/a	n/a
rs9635759	17	49613785	0.0005	0.0011	0.68	0.0206	0.0116	0.0764	n/a	n/a	0.0051	0.0036	0.16	n/a	n/a
rs1477135	16	48726823	0.0003	0.0011	0.82	0.0243	0.0118	0.0399	n/a	n/a	0.0051	0.0036	0.154	n/a	n/a
rs12539805	7	3610915	0.0017	0.0013	0.2	0.0031	0.0133	0.814	n/a	n/a	0.0051	0.0042	0.219	n/a	n/a
rs568617	11	65653242	0.0006	0.0013	0.63	0.0199	0.0136	0.143	n/a	n/a	0.0051	0.0042	0.227	n/a	n/a
rs12112877	7	106941324	0.0006	0.0011	0.61	0.0203	0.0118	0.085	n/a	n/a	0.0051	0.0036	0.158	n/a	n/a
rs2164808	2	25377176	0.0033	0.001	0.0015	-0.0176	0.0107	0.1	n/a	n/a	0.0051	0.0033	0.125	n/a	n/a
rs6662130	1	166959890	0.0018	0.0014	0.21	0.0035	0.0158	0.826	n/a	n/a	0.0051	0.0047	0.279	n/a	n/a
rs308049	19	3116725	0.0011	0.0011	0.32	0.0113	0.0119	0.341	n/a	n/a	0.0051	0.0036	0.159	n/a	n/a
rs10974832	9	4876772	0.0019	0.0011	0.083	0.0022	0.012	0.854	n/a	n/a	0.0051	0.0033	0.121	n/a	n/a
rs2790034	9	128440528	0.0019	0.001	0.067	0.0032	0.011	0.77	n/a	n/a	0.0052	0.0034	0.125	rs2790035	0.996112
rs10921669	1	194797981	0.0018	0.001	0.1	0.0036	0.0107	0.738	n/a	n/a	0.0052	0.0033	0.118	n/a	n/a
rs2811529	3	127994160	0.0018	0.0012	0.11	0.0023	0.0121	0.851	n/a	n/a	0.0052	0.0037	0.163	n/a	n/a
rs2270450	6	46644875	0.0022	0.0011	0.059	-0.0027	0.0118	0.817	n/a	n/a	0.0052	0.0037	0.156	n/a	n/a
rs35224504	4	188827721	0.0001	0.0015	0.88	0.0281	0.0161	0.0816	n/a	n/a	0.0052	0.0048	0.28	n/a	n/a
rs6429838	1	83262934	0.0014	0.001	0.16	0.0078	0.0108	0.468	n/a	n/a	0.0052	0.0033	0.116	n/a	n/a
rs2267958	9	131015279	0.002	0.001	0.061	0.0014	0.0117	0.906	n/a	n/a	0.0052	0.0033	0.116	n/a	n/a
rs7460802	8	87319949	0.0023	0.0012	0.052	-0.0012	0.0136	0.928	n/a	n/a	0.0052	0.0038	0.173	rs4464946	0.993688
rs13386862	2	45156324	0.0008	0.0011	0.4	0.018	0.0116	0.12	n/a	n/a	0.0052	0.0035	0.136	n/a	n/a
rs16948048	17	47440466	0.0013	0.0011	0.24	0.0093	0.0111	0.406	n/a	n/a	0.0052	0.0034	0.126	n/a	n/a
rs80352688	5	129737151	0.0018	0.0021	0.41	0.0035	0.0247	0.887	n/a	n/a	0.0053	0.0068	0.437	n/a	n/a
rs12146709	12	30888001	0.0012	0.0012	0.26	0.0123	0.0124	0.32	n/a	n/a	0.0053	0.0038	0.165	n/a	n/a
rs28858975	5	145867317	0.0017	0.0013	0.19	0.0024	0.0141	0.864	n/a	n/a	0.0053	0.0041	0.199	rs12055124	0.995308
rs7570255	2	16699432	0.0018	0.0011	0.085	0.0028	0.0111	0.8	n/a	n/a	0.0053	0.0034	0.12	n/a	n/a
rs6715061	2	65590336	0.0016	0.0011	0.16	0.0069	0.0114	0.541	n/a	n/a	0.0054	0.0035	0.127	n/a	n/a
rs11071027	15	54364761	0.0011	0.0011	0.24	0.0129	0.011	0.242	n/a	n/a	0.0054	0.0034	0.116	n/a	n/a
rs7971751	12	56478658	0.0019	0.001	0.069	0.0009	0.0109	0.938	n/a	n/a	0.0054	0.0034	0.11	n/a	n/a
rs72693650	15	25097157	0.0021	0.0014	0.12	-0.0007	0.0148	0.965	n/a	n/a	0.0054	0.0046	0.243	n/a	n/a
rs298088	5	58994526	0.0018	0.0012	0.1	0.0043	0.0119	0.718	n/a	n/a	0.0054	0.0037	0.141	n/a	n/a
rs74202110	7	72291850	0.0016	0.0018	0.39	0.0049	0.0194	0.799	n/a	n/a	0.0054	0.0059	0.358	n/a	n/a
rs2237460	7	50729511	0.002	0.0011	0.061	0.0026	0.0113	0.817	n/a	n/a	0.0054	0.0035	0.117	n/a	n/a
rs34261027	3	52490391	0.0015	0.0013	0.26	0.0098	0.014	0.484	n/a	n/a	0.0055	0.0043	0.206	n/a	n/a
rs823154	1	205762406	0.0008	0.001	0.4	0.0192	0.011	0.0803	n/a	n/a	0.0055	0.0034	0.107	n/a	n/a
rs7313797	12	109896165	0.0014	0.001	0.18	0.0108	0.0108	0.316	n/a	n/a	0.0055	0.0033	0.0979	n/a	n/a
rs6415872	10	63660689	0.0014	0.001	0.14	0.0101	0.0108	0.345	n/a	n/a	0.0055	0.0033	0.0965	n/a	n/a
rs56163509	16	28864471	0.0013	0.0011	0.21	0.0144	0.0121	0.231	n/a	n/a	0.0055	0.0034	0.107	rs12325113	0.923544
rs1590869	8	132028476	0	0.001	0.99	0.0322	0.0108	0.00285	n/a	n/a	0.0055	0.0033	0.0964	n/a	n/a
rs12042107	1	91196176	0.0016	0.001	0.12	0.0061	0.0109	0.572	n/a	n/a	0.0056	0.0033	0.095	n/a	n/a
rs11669624	19	18230886	0.0013	0.001	0.19	0.0122	0.0108	0.258	n/a	n/a	0.0056	0.0033	0.0945	n/a	n/a
rs747528	12	14659441	0.0009	0.0011	0.39	0.019	0.0111	0.0872	n/a	n/a	0.0056	0.0033	0.0918	n/a	n/a
rs10083257	13	114994296	0.0007	0.0016	0.69	0.02	0.0164	0.222	n/a	n/a	0.0056	0.005	0.266	n/a	n/a
rs6050911	20	2634167	0.002	0.0012	0.1	0.0028	0.0127	0.825	n/a	n/a	0.0056	0.0038	0.14	n/a	n/a
rs1824899	17	25467638	0.0026	0.0011	0.018	-0.006	0.0114	0.6	n/a	n/a	0.0056	0.0035	0.108	rs2199750	0.981088
rs10770561	12	19999041	0.0024	0.0011	0.036	-0.0031	0.0117	0.789	n/a	n/a	0.0057	0.0036	0.119	n/a	n/a
rs7231369	18	57052762	0.0014	0.001	0.15	0.01	0.0109	0.358	n/a	n/a	0.0057	0.0033	0.09	n/a	n/a
rs17641923	16	5930458	0.0023	0.0012	0.064	-0.0008	0.0135	0.952	n/a	n/a	0.0057	0.0041	0.165	n/a	n/a
rs2273298	1	10218377	0.0015	0.0016	0.31	0.0101	0.0157	0.519	n/a	n/a	0.0057	0.0048	0.241	n/a	n/a
rs7559294	2	208908682	0.0006	0.0011	0.51	0.0231	0.0122	0.0574	n/a	n/a	0.0057	0.0037	0.129	n/a	n/a
rs733107	22	39258078	0.0012	0.0012	0.31	0.0148	0.0129	0.251	n/a	n/a	0.0057	0.0039	0.146	n/a	n/a
rs862145	14	57246076	0.0019	0.0017	0.26	0.0041	0.0173	0.812	n/a	n/a	0.0057	0.0053	0.285	n/a	n/a
rs7616883	3	75215931	0.0006	0.0012	0.66	0.0248	0.0126	0.0498	n/a	n/a	0.0057	0.0039	0.144	n/a	n/a
rs7750712	6	22565316	0.0021	0.0012	0.077	0.0015	0.0126	0.908	n/a	n/a	0.0057	0.0039	0.146	n/a	n/a
rs12517283	5	135684775	0.0017	0.0011	0.11	0.0081	0.011	0.457	n/a	n/a	0.0057	0.0034	0.091	n/a	n/a
rs7268466	20	15810676	0.0021	0.0015	0.16	0.0006	0.0153	0.967	n/a	n/a	0.0057	0.0047	0.227	n/a	n/a
rs4903300	14	75735859	0.0022	0.0011	0.042	0	0.0118	0.997	n/a	n/a	0.0057	0.0037	0.119	n/a	n/a
rs34600794	6	65213677	0.0012	0.0011	0.24	0.0128	0.0114	0.262	n/a	n/a	0.0057	0.0035	0.101	rs973428	0.99438
rs138354	22	41272143	0.0009	0.001	0.44	0.0199	0.0107	0.0636	n/a	n/a	0.0057	0.0033	0.0841	n/a	n/a
rs1010961	3	24254750	0.0002	0.001	0.8	0.0312	0.0108	0.00381	n/a	n/a	0.0058	0.0033	0.0815	n/a	n/a
rs850821	15	23941167	0.0014	0.0011	0.21	0.0129	0.0111	0.242	n/a	n/a	0.0058	0.0034	0.0884	n/a	n/a
rs11264387	1	155563152	0.002	0.0012	0.1	0.0059	0.0122	0.63	n/a	n/a	0.0058	0.0038	0.122	n/a	n/a
rs2186643	11	63878074	0.0023	0.001	0.033	0.0008	0.0107	0.942	n/a	n/a	0.0059	0.0033	0.0763	n/a	n/a
rs2343506	1	162892924	0.002	0.0011	0.048	0.0033	0.0109	0.764	n/a	n/a	0.0059	0.0034	0.0793	n/a	n/a
rs7809220	7	123784107	0.0016	0.001	0.12	0.0103	0.0107	0.336	n/a	n/a	0.0059	0.0033	0.0746	n/a	n/a
rs11585780	1	115237065	0.0022	0.001	0.035	0.0015	0.0109	0.894	n/a	n/a	0.0059	0.0033	0.0744	n/a	n/a
rs13070445	3	71767000	0.0002	0.0015	0.84	0.0299	0.0157	0.0572	n/a	n/a	0.0059	0.0049	0.223	n/a	n/a
rs35540641	11	16237132	0.0004	0.0012	0.82	0.0293	0.0124	0.0176	n/a	n/a	0.0059	0.0038	0.119	n/a	n/a
rs56794017	9	122655534	0.0018	0.001	0.097	0.0071	0.0111	0.522	n/a	n/a	0.006	0.0034	0.0794	n/a	n/a
rs2359874	5	76678176	0.0008	0.0011	0.44	0.0214	0.0109	0.0498	n/a	n/a	0.006	0.0034	0.0792	n/a	n/a
rs11534296	9	83282402	0.0019	0.0012	0.097	0.0048	0.012	0.686	n/a	n/a	0.006	0.0037	0.108	n/a	n/a
rs876793	1	237852083	0.0003	0.0011	0.83	0.0305	0.0114	0.0074	n/a	n/a	0.006	0.0035	0.0882	n/a	n/a
rs222128	16	15526277	0.002	0.001	0.06	0.0051	0.0109	0.638	n/a	n/a	0.006	0.0033	0.0713	n/a	n/a
rs12019957	13	97968001	0.0007	0.0013	0.6	0.0229	0.0138	0.0972	n/a	n/a	0.006	0.0043	0.162	n/a	n/a
rs141472996	9	136965686	0.002	0.0011	0.076	0.0065	0.0113	0.565	rs7033078	0.989967	0.006	0.0035	0.0858	rs7033078	0.989967
rs12146465	11	134592175	0.0009	0.0014	0.48	0.0142	0.0145	0.328	rs61910820	0.957368	0.006	0.0045	0.178	rs61910820	0.957368
rs758747	16	3627358	0.0009	0.0012	0.43	0.0209	0.012	0.0804	n/a	n/a	0.006	0.0037	0.101	n/a	n/a
rs10895141	11	101436741	0.0015	0.0011	0.16	0.0114	0.0113	0.313	n/a	n/a	0.006	0.0035	0.0844	n/a	n/a
rs1926034	10	104829102	0.0006	0.0011	0.59	0.0267	0.0111	0.016	n/a	n/a	0.0061	0.0034	0.0741	n/a	n/a
rs10246888	7	132716441	0.0017	0.0011	0.11	0.0083	0.011	0.453	n/a	n/a	0.0061	0.0034	0.0758	n/a	n/a
rs2163413	2	226349200	0.0026	0.0013	0.052	-0.0014	0.0141	0.923	n/a	n/a	0.0061	0.0043	0.154	n/a	n/a
rs6040967	20	11874099	0.0006	0.0011	0.63	0.0259	0.0111	0.0203	n/a	n/a	0.0061	0.0034	0.0764	n/a	n/a
rs113747184	7	2302381	0.0019	0.0032	0.55	0.0059	0.0343	0.864	n/a	n/a	0.0061	0.0106	0.561	n/a	n/a
rs62162757	2	85656788	0.0015	0.0011	0.18	0.0142	0.0118	0.231	n/a	n/a	0.0062	0.0036	0.0858	n/a	n/a
rs3029611	2	166196827	0.0018	0.001	0.078	0.0002	0.0111	0.984	n/a	n/a	0.0062	0.0033	0.0653	rs2060199	0.994083
rs9368282	6	21150224	0.001	0.0011	0.41	0.0193	0.0113	0.088	n/a	n/a	0.0062	0.0035	0.0744	n/a	n/a
rs1796287	7	157447793	0.002	0.001	0.042	0.0049	0.0111	0.663	n/a	n/a	0.0062	0.0034	0.0658	n/a	n/a
rs6550828	3	24037673	0.0008	0.0012	0.4	0.0238	0.0125	0.0559	n/a	n/a	0.0062	0.0039	0.106	n/a	n/a
rs34718245	11	11863080	0.0008	0.0015	0.46	0.0223	0.0155	0.15	n/a	n/a	0.0062	0.0047	0.188	n/a	n/a
rs8040272	15	24824016	0.0015	0.0016	0.3	0.013	0.0168	0.437	n/a	n/a	0.0062	0.0049	0.199	n/a	n/a
rs5753383	22	31304201	0.0021	0.0011	0.06	0.0052	0.0116	0.656	n/a	n/a	0.0063	0.0036	0.0795	n/a	n/a
rs10983712	9	120368736	0.0022	0.0011	0.046	0.0058	0.0111	0.602	n/a	n/a	0.0063	0.0034	0.0677	n/a	n/a
rs8041681	15	25929207	0.0023	0.0011	0.047	0.0023	0.0118	0.848	n/a	n/a	0.0063	0.0036	0.0846	n/a	n/a
rs1887428	9	4984530	0.0009	0.0011	0.4	0.0222	0.0112	0.048	n/a	n/a	0.0063	0.0034	0.0655	n/a	n/a
rs11711674	3	156532953	0.0011	0.001	0.26	0.0181	0.0109	0.0958	n/a	n/a	0.0063	0.0033	0.0598	n/a	n/a
rs73135334	5	92947983	0.0027	0.0014	0.067	-0.0041	0.0159	0.799	n/a	n/a	0.0063	0.0048	0.187	n/a	n/a
rs11582775	1	22127062	0.0019	0.0015	0.26	0.0111	0.0156	0.477	n/a	n/a	0.0063	0.0048	0.186	n/a	n/a
rs11767400	7	122160742	0.0019	0.0011	0.071	0.0068	0.0119	0.566	n/a	n/a	0.0063	0.0037	0.0827	n/a	n/a
rs10691892	5	141691648	0.0009	0.0014	0.48	0.0266	0.0146	0.0679	n/a	n/a	0.0064	0.0044	0.146	rs6580242	0.906481
rs6558506	8	1612581	0.001	0.0011	0.39	0.0224	0.0118	0.0565	n/a	n/a	0.0064	0.0035	0.0704	n/a	n/a
rs8192865	7	139718706	0.0027	0.0013	0.045	-0.0029	0.0136	0.83	n/a	n/a	0.0064	0.0041	0.125	n/a	n/a
rs9569839	13	58815391	0.0011	0.0013	0.41	0.021	0.0137	0.126	n/a	n/a	0.0064	0.0042	0.129	n/a	n/a
rs3767357	1	165403451	0.002	0.0015	0.2	0.0059	0.0164	0.719	n/a	n/a	0.0064	0.0051	0.211	n/a	n/a
rs3810304	19	30861683	0.0022	0.0012	0.085	0.0034	0.013	0.797	n/a	n/a	0.0064	0.004	0.107	n/a	n/a
rs12811098	12	13949369	0.0027	0.0018	0.11	-0.0013	0.0178	0.942	n/a	n/a	0.0064	0.0055	0.245	n/a	n/a
rs4804181	19	12509536	0.0019	0.0013	0.16	0.0123	0.0145	0.398	n/a	n/a	0.0064	0.0037	0.0823	n/a	n/a
rs4793879	17	55691703	0.0016	0.001	0.095	0.0143	0.0109	0.192	n/a	n/a	0.0064	0.0033	0.0523	rs4793880	0.945892
rs10912256	1	188120914	0.001	0.0015	0.51	0.0211	0.0157	0.178	n/a	n/a	0.0064	0.0049	0.185	n/a	n/a
rs3757892	8	27996520	0.003	0.0018	0.09	-0.0083	0.019	0.661	n/a	n/a	0.0065	0.0058	0.265	n/a	n/a
rs9678602	2	230832789	0.002	0.0011	0.069	0.0073	0.0114	0.522	n/a	n/a	0.0065	0.0035	0.0611	n/a	n/a
rs6661868	1	174076767	0.0021	0.0013	0.08	0.0072	0.0132	0.585	n/a	n/a	0.0065	0.004	0.108	n/a	n/a
rs148965598	16	19975731	0.0027	0.0015	0.079	-0.0024	0.0157	0.88	n/a	n/a	0.0065	0.0048	0.177	n/a	n/a
rs852061	20	17109159	0.0011	0.0011	0.29	0.0201	0.0111	0.0713	n/a	n/a	0.0065	0.0034	0.0578	n/a	n/a
rs3832967	14	73408369	0.0016	0.0011	0.14	0.0136	0.0116	0.241	n/a	n/a	0.0065	0.0036	0.0691	rs2243443	0.987068
rs12713596	2	67550323	0.0024	0.0011	0.031	0.0017	0.0117	0.884	n/a	n/a	0.0065	0.0035	0.0649	n/a	n/a
rs3128618	9	137656488	0.0028	0.0014	0.037	-0.0046	0.0151	0.76	n/a	n/a	0.0066	0.0045	0.142	n/a	n/a
rs11739351	5	138311742	0.0015	0.0011	0.19	0.0147	0.0113	0.192	n/a	n/a	0.0066	0.0035	0.0572	n/a	n/a
rs2890652	2	142959931	0.0019	0.0014	0.17	0.0114	0.0145	0.432	n/a	n/a	0.0066	0.0045	0.14	n/a	n/a
rs11441508	14	101185421	0.0029	0.0013	0.03	0.0275	0.0139	0.0479	n/a	n/a	0.0067	0.004	0.0931	rs12147008	0.825728
rs10984292	9	121663403	0.0018	0.0013	0.15	0.0103	0.013	0.428	n/a	n/a	0.0067	0.004	0.0955	n/a	n/a
rs115592437	14	83748464	0.0013	0.0028	0.63	0.0169	0.0296	0.567	n/a	n/a	0.0067	0.0092	0.465	n/a	n/a
rs29940	19	34310034	0.0032	0.0011	0.0027	-0.0084	0.0115	0.467	n/a	n/a	0.0068	0.0036	0.0581	n/a	n/a
rs10026047	4	121727214	0.0019	0.0011	0.073	0.0122	0.0117	0.297	n/a	n/a	0.0068	0.0035	0.0566	rs1877215	0.994422
rs2161026	2	206017458	0.0012	0.0011	0.26	0.0191	0.0112	0.0884	rs1100393	0.914915	0.0068	0.0035	0.0511	rs1100393	0.914915
rs288159	5	107364363	0.0015	0.0011	0.17	0.0144	0.0115	0.209	n/a	n/a	0.0068	0.0036	0.0574	n/a	n/a
rs2520096	9	136919416	0.0017	0.0012	0.15	0.015	0.0118	0.205	n/a	n/a	0.0069	0.0036	0.0561	n/a	n/a
rs4924455	15	40633138	0.0014	0.002	0.54	0.0183	0.0199	0.358	n/a	n/a	0.0069	0.006	0.251	n/a	n/a
rs486055	11	102650424	0.0013	0.0014	0.36	0.0201	0.0148	0.175	n/a	n/a	0.0069	0.0046	0.132	n/a	n/a
rs1376344	12	98034290	0.0018	0.0012	0.13	0.0122	0.0128	0.344	n/a	n/a	0.007	0.004	0.0825	n/a	n/a
rs80050540	14	101212109	0.002	0.002	0.29	0.0149	0.0191	0.437	n/a	n/a	0.0071	0.0056	0.207	n/a	n/a
rs66862313	20	21457220	0.0022	0.0018	0.19	0.0077	0.0187	0.679	n/a	n/a	0.0072	0.0058	0.213	n/a	n/a
rs13392139	2	121578767	0.0028	0.0021	0.19	0.0045	0.0209	0.828	n/a	n/a	0.0072	0.0062	0.248	n/a	n/a
rs11151729	18	69858898	0.0016	0.0017	0.34	0.0185	0.0183	0.313	n/a	n/a	0.0072	0.0056	0.196	n/a	n/a
rs12056669	8	53157689	0.0013	0.0013	0.37	0.0228	0.014	0.102	n/a	n/a	0.0073	0.0042	0.0858	n/a	n/a
rs148535477	3	61264543	0.0023	0.0014	0.12	0.0048	0.0153	0.755	n/a	n/a	0.0073	0.0047	0.124	rs74934567	0.880428
rs12478906	2	23786611	0.002	0.0013	0.12	0.0104	0.0146	0.476	n/a	n/a	0.0073	0.0044	0.0944	n/a	n/a
rs6940307	6	81299254	0.0024	0.0012	0.045	0.009	0.013	0.489	n/a	n/a	0.0073	0.0038	0.0552	n/a	n/a
rs62385023	5	158031695	0.0026	0.0017	0.14	-0.0001	0.0188	0.995	n/a	n/a	0.0074	0.0057	0.194	n/a	n/a
rs11886864	2	220156531	0.0023	0.0014	0.094	0.0085	0.0144	0.552	n/a	n/a	0.0076	0.0044	0.0878	n/a	n/a
rs1338188	1	67029862	0.0022	0.0015	0.15	0.0097	0.0151	0.52	n/a	n/a	0.0076	0.0047	0.107	n/a	n/a
rs11402610	10	2712355	0.0017	0.0017	0.27	0.0172	0.0174	0.323	rs1000693	0.999392	0.0076	0.0054	0.159	rs1000693	0.999392
rs17427318	12	116757486	0.0011	0.0014	0.42	0.0271	0.0159	0.0891	n/a	n/a	0.0077	0.0048	0.108	n/a	n/a
rs10460960	3	42308735	0.0012	0.0016	0.46	0.0255	0.0174	0.142	n/a	n/a	0.0078	0.0053	0.145	n/a	n/a
rs58203599	1	38947394	0.0027	0.0029	0.35	0.0137	0.0294	0.64	n/a	n/a	0.0078	0.0078	0.318	n/a	n/a
rs2539679	2	59856713	0.0023	0.0013	0.06	0.0099	0.0137	0.471	n/a	n/a	0.0078	0.0042	0.0655	n/a	n/a
rs10501095	11	28101679	0.0015	0.0014	0.3	0.0235	0.0148	0.113	n/a	n/a	0.0079	0.0044	0.0768	n/a	n/a
rs1061767	9	6007500	0.0013	0.0013	0.35	0.0247	0.0133	0.0638	n/a	n/a	0.0079	0.0041	0.0524	n/a	n/a
rs149030675	19	42727048	0.001	0.0017	0.61	0.0311	0.018	0.0834	n/a	n/a	0.0079	0.0055	0.15	rs3810151	0.995992
rs73202639	8	12597044	0.0026	0.0016	0.083	0.0071	0.0164	0.665	n/a	n/a	0.008	0.0051	0.112	n/a	n/a
rs61828391	1	179732142	0.0003	0.0015	0.89	0.0403	0.0164	0.0138	n/a	n/a	0.0081	0.005	0.108	n/a	n/a
rs10489815	1	58949510	0.0022	0.0013	0.1	0.0143	0.0139	0.304	n/a	n/a	0.0081	0.0043	0.062	n/a	n/a
rs11237453	11	78028587	0.0026	0.0014	0.082	0.01	0.0145	0.491	n/a	n/a	0.0081	0.0044	0.068	n/a	n/a
rs8094523	18	57878155	0.0026	0.002	0.21	0.0085	0.0206	0.679	n/a	n/a	0.0082	0.0064	0.201	n/a	n/a
rs7875463	9	120040918	0.0043	0.0022	0.045	-0.0142	0.022	0.519	n/a	n/a	0.0082	0.0068	0.224	n/a	n/a
rs139697123	5	51434833	-0.0015	0.0023	0.44	0.0773	0.0279	0.00553	n/a	n/a	0.0083	0.0076	0.279	n/a	n/a
rs17041869	2	111896243	0.0021	0.0015	0.17	0.0167	0.0165	0.31	n/a	n/a	0.0085	0.0051	0.0994	n/a	n/a
rs2936550	12	47870741	0.0027	0.0016	0.075	0.0094	0.0162	0.56	n/a	n/a	0.0085	0.005	0.0908	n/a	n/a
rs111444804	9	114107303	0.0016	0.0016	0.36	0.0224	0.0197	0.254	n/a	n/a	0.0086	0.0056	0.127	n/a	n/a
rs393829	22	22838416	0.0029	0.0018	0.099	0.0071	0.0181	0.696	n/a	n/a	0.0086	0.0054	0.112	n/a	n/a
rs1803768	19	14626197	0.001	0.0022	0.68	0.0349	0.0236	0.14	n/a	n/a	0.0087	0.0072	0.223	n/a	n/a
rs11817773	10	64593743	0.0012	0.002	0.6	0.0322	0.0209	0.123	n/a	n/a	0.0092	0.0065	0.158	n/a	n/a
rs78575685	20	18321965	0.0021	0.002	0.34	0.0233	0.0203	0.25	n/a	n/a	0.0092	0.0062	0.142	n/a	n/a
rs10513818	3	187384852	0.002	0.0019	0.31	0.0265	0.0186	0.153	n/a	n/a	0.0092	0.0057	0.107	n/a	n/a
rs2903096	16	75738592	0.0008	0.0024	0.64	0.0376	0.0244	0.123	n/a	n/a	0.0093	0.0074	0.208	n/a	n/a
rs12040029	1	213451958	0.0019	0.0016	0.24	0.0294	0.0169	0.0818	n/a	n/a	0.0093	0.0048	0.0546	n/a	n/a
rs58219101	16	6184894	-0.0004	0.0027	0.77	0.0592	0.0286	0.0387	n/a	n/a	0.0093	0.0087	0.282	n/a	n/a
rs17365357	1	53045440	0.0018	0.0018	0.38	0.0317	0.0184	0.085	n/a	n/a	0.0098	0.0057	0.0829	n/a	n/a
rs71351504	2	156988215	0.0024	0.0021	0.26	0.0278	0.0256	0.276	n/a	n/a	0.0102	0.007	0.144	n/a	n/a
rs115237289	3	44537744	0.0024	0.0017	0.13	0.0218	0.0174	0.211	n/a	n/a	0.0102	0.0054	0.0569	n/a	n/a
rs186473818	12	82567654	0.0037	0.004	0.31	-0.0044	0.0476	0.926	n/a	n/a	0.0104	0.0141	0.46	n/a	n/a
rs113013060	7	138821072	0.0011	0.0025	0.66	0.0474	0.0304	0.119	n/a	n/a	0.0108	0.0086	0.208	n/a	n/a
rs3903024	6	55318176	0.0008	0.0025	0.77	0.0519	0.0282	0.065	n/a	n/a	0.0109	0.0084	0.194	n/a	n/a
rs6987746	8	9600253	0.006	0.0021	0.0028	-0.0245	0.0219	0.263	n/a	n/a	0.011	0.0066	0.0953	n/a	n/a
rs111725614	9	96312237	0.0021	0.0021	0.34	0.0306	0.0246	0.214	n/a	n/a	0.0111	0.0073	0.129	n/a	n/a				0.875
rs117508782	9	86512238	0.01	0.005	0.038	-0.0785	0.0547	0.151	n/a	n/a	0.0114	0.013	0.378	n/a	n/a
rs62028293	16	50264054	0.0054	0.0042	0.17	-0.0071	0.0438	0.872	n/a	n/a	0.0115	0.0129	0.371	n/a	n/a
rs116523144	6	28483691	0.0055	0.0023	0.015	-0.0105	0.0253	0.678	n/a	n/a	0.012	0.0073	0.0971	n/a	n/a
rs139426709	11	85088870	0.0004	0.0025	0.82	0.0585	0.0275	0.0334	n/a	n/a	0.0122	0.0079	0.121	rs1828315	0.995667
rs184033703	2	206956138	0.0032	0.0022	0.15	0.0229	0.0231	0.323	n/a	n/a	0.0123	0.007	0.0802	n/a	n/a
rs56196860	12	2908330	0.0053	0.0029	0.065	-0.0059	0.0466	0.899	n/a	n/a	0.0129	0.0094	0.169	n/a	n/a
rs117298709	17	2106475	0.004	0.003	0.2	0.0222	0.0302	0.463	n/a	n/a	0.0135	0.0094	0.149	n/a	n/a
rs17543232	11	113833167	0.0021	0.003	0.5	0.0474	0.037	0.2	n/a	n/a	0.0137	0.0101	0.174	n/a	n/a
rs79416175	14	101308484	0.003	0.0034	0.37	0.0349	0.034	0.305	n/a	n/a	0.0139	0.0104	0.181	n/a	n/a
rs150821390	2	24106445	0.0018	0.0031	0.57	0.0567	0.036	0.115	n/a	n/a	0.0143	0.0104	0.168	n/a	n/a
rs117636122	9	108829460	0.0058	0.0053	0.24	0.0061	0.0546	0.911	n/a	n/a	0.0145	0.0163	0.373	rs75863172	0.963654
rs10145469	14	97769834	0.0037	0.0023	0.13	0.0275	0.0248	0.268	n/a	n/a	0.0147	0.0077	0.0559	n/a	n/a
rs34765930	12	82792949	0.0074	0.0036	0.042	-0.025	0.044	0.57	n/a	n/a	0.0162	0.012	0.175	n/a	n/a
rs118104429	8	137939667	0.0019	0.0033	0.64	0.0846	0.0496	0.0884	n/a	n/a	0.0174	0.012	0.145	n/a	n/a
rs74605012	17	7789234	-0.0004	0.0058	0.95	-0.0233	0.0807	0.773	n/a	n/a	n/a	n/a	n/a	n/a	n/a
rs12585724	13	28067154	0.0101	0.0074	0.18	-0.0167	0.0536	0.755	n/a	n/a	n/a	n/a	n/a	n/a	n/a
rs36068064	23	109292803	0.0023	0.0008	0.0029	-0.0081	0.0079	0.303	n/a	n/a	n/a	n/a	n/a	n/a	n/a
rs2308891	6	32610009	0.001	0.0011	0.35	-0.0065	0.0299	0.829	n/a	n/a	n/a	n/a	n/a	n/a	n/a
rs35092803	23	29461064	-0.0002	0.0007	0.76	-0.0055	0.0076	0.467	n/a	n/a	n/a	n/a	n/a	n/a	n/a
rs5920981	23	96209579	0.0007	0.0016	0.65	-0.005	0.0161	0.756	n/a	n/a	n/a	n/a	n/a	n/a	n/a
rs6529693	23	53734564	0.0027	0.0007	0.00016	-0.0048	0.0079	0.541	n/a	n/a	n/a	n/a	n/a	n/a	n/a
rs75996459	16	20045314	-0.0011	0.0022	0.63	-0.0033	0.0128	0.798	n/a	n/a	n/a	n/a	n/a	n/a	n/a
1:165407590	1	165407590	0.0077	0.0028	0.0068	-0.0023	0.0159	0.886	n/a	n/a	n/a	n/a	n/a	n/a	n/a
rs5925079	23	151145531	0.0002	0.0009	0.75	-0.0016	0.0092	0.86	n/a	n/a	n/a	n/a	n/a	n/a	n/a
rs201544015	14	60901567	-0.0008	0.0044	0.89	0.0049	0.0153	0.747	n/a	n/a	n/a	n/a	n/a	n/a	n/a
rs7822124	8	4574861	0.0021	0.0028	0.42	0.0051	0.0132	0.697	n/a	n/a	n/a	n/a	n/a	n/a	n/a
rs5967173	23	99961929	0.0012	0.0008	0.13	0.0062	0.0079	0.434	n/a	n/a	n/a	n/a	n/a	n/a	n/a
rs61754469	19	651684	0.0018	0.0036	0.64	0.0063	0.044	0.886	n/a	n/a	n/a	n/a	n/a	n/a	n/a
rs72625550	23	30299319	0.0019	0.0009	0.026	0.0077	0.0092	0.406	n/a	n/a	n/a	n/a	n/a	n/a	n/a
rs17174132	23	79924073	0.0003	0.0011	0.78	0.0086	0.0109	0.433	n/a	n/a	n/a	n/a	n/a	n/a	n/a
rs3827426	23	71495344	0.0018	0.0009	0.04	0.009	0.0091	0.327	n/a	n/a	n/a	n/a	n/a	n/a	n/a
rs55782092	23	109682057	0.0014	0.0007	0.073	0.0096	0.0083	0.248	n/a	n/a	n/a	n/a	n/a	n/a	n/a
rs5908735	23	142738781	0.0019	0.0008	0.012	0.0108	0.0078	0.165	n/a	n/a	n/a	n/a	n/a	n/a	n/a
rs5974715	23	137071305	0.0006	0.0007	0.36	0.011	0.0078	0.159	n/a	n/a	n/a	n/a	n/a	n/a	n/a
rs5915285	23	50355673	0	0.0008	0.98	0.0152	0.0079	0.0527	n/a	n/a	n/a	n/a	n/a	n/a	n/a
rs1379871	23	31854782	0.0008	0.0008	0.32	0.016	0.0081	0.048	n/a	n/a	n/a	n/a	n/a	n/a	n/a
rs9969946	23	50168356	0.0011	0.0008	0.17	0.0167	0.008	0.0376	n/a	n/a	n/a	n/a	n/a	n/a	n/a
10:64916030	10	64916030	0.0054	0.001	2.2e-07	0.0176	0.0116	0.129	n/a	n/a	n/a	n/a	n/a	n/a	n/a
rs11095692	23	136442811	0.0037	0.0009	3.6e-05	0.0188	0.0091	0.0394	n/a	n/a	n/a	n/a	n/a	n/a	n/a
rs3923971	23	130204674	0.0006	0.0008	0.39	0.02	0.0082	0.0153	n/a	n/a	n/a	n/a	n/a	n/a	n/a
rs7931300	11	77719808	0.002	0.0011	0.067	0.0204	0.0127	0.108	n/a	n/a	n/a	n/a	n/a	n/a	n/a
rs6611574	23	56880652	0.0052	0.0009	1.5e-08	0.021	0.0091	0.0203	n/a	n/a	n/a	n/a	n/a	n/a	n/a
rs111406394	16	23212852	0.0011	0.0011	0.29	0.0219	0.0134	0.101	rs34549501	0.614336	n/a	n/a	n/a	n/a	n/a
rs17883944	23	133633465	0.0024	0.0012	0.052	0.024	0.0122	0.0487	n/a	n/a	n/a	n/a	n/a	n/a	n/a
rs12389885	23	139590275	0.0029	0.0008	0.00063	0.028	0.0095	0.00316	n/a	n/a	n/a	n/a	n/a	n/a	n/a
rs9887590	23	101373498	0.0042	0.0008	4.4e-08	0.0306	0.0084	0.000293	n/a	n/a	n/a	n/a	n/a	n/a	n/a
rs62606174	23	136003052	0.0033	0.0007	6.8e-06	0.0313	0.0076	4.04e-05	n/a	n/a	n/a	n/a	n/a	n/a	n/a
rs1989318	23	130502089	0.0042	0.0007	2.3e-08	0.0357	0.0078	5.28e-06	n/a	n/a	n/a	n/a	n/a	n/a	n/a
rs5972142	23	30466435	0.0021	0.0009	0.021	0.0366	0.0095	0.000122	n/a	n/a	n/a	n/a	n/a	n/a	n/a
rs7067170	23	68382836	0.0049	0.0009	5.5e-09	0.0378	0.0088	1.79e-05	n/a	n/a	n/a	n/a	n/a	n/a	n/a
rs112062538	23	8912815	0.003	0.0008	0.00022	0.0476	0.0085	2.01e-08	n/a	n/a	n/a	n/a	n/a	n/a	n/a
rs56157864	5	132267859	-0.0073	0.012	0.6	0.0571	0.015	0.000134	n/a	n/a	n/a	n/a	n/a	n/a	n/a
rs5932892	23	130453001	0.0154	0.0019	1.3e-16	0.0643	0.0196	0.00102	n/a	n/a	n/a	n/a	n/a	n/a	n/a
rs148072758	17	41189346	-0.0032	0.0069	0.61	0.0645	0.0632	0.307	n/a	n/a	n/a	n/a	n/a	n/a	n/a
rs187527464	9	113981856	0.036	0.0147	0.012	0.0677	0.0957	0.479	n/a	n/a	n/a	n/a	n/a	n/a	n/a
rs117250755	9	6981826	0.0097	0.0083	0.23	0.078	0.0561	0.164	n/a	n/a	n/a	n/a	n/a	n/a	n/a
rs184950120	15	23810843	0.0088	0.0101	0.47	0.0854	0.0907	0.347	n/a	n/a	n/a	n/a	n/a	n/a	n/a
rs188827378	2	156332680	0.0041	0.0098	0.66	0.1149	0.0483	0.0174	n/a	n/a	n/a	n/a	n/a	n/a	n/a
rs17853284	7	75610876	0.0135	0.0075	0.093	0.1305	0.0689	0.0583	n/a	n/a	n/a	n/a	n/a	n/a	n/a
rs187562346	9	114153423	0.0011	0.0083	1	0.2576	0.1448	0.0752	n/a	n/a	n/a	n/a	n/a	n/a	n/a
rs528845403	4	104780790	0.0384	0.0056	5.2e-12	0.331	0.0996	0.000893	rs115260227	0.645722	n/a	n/a	n/a	n/a	n/a
rs141730883	2	157765102	0.0389	0.0087	7.2e-06	n/a	n/a	n/a	n/a	n/a	n/a	n/a	n/a	n/a	n/a
rs376664122	4	43241960	0.0191	0.0124	0.12	n/a	n/a	n/a	n/a	n/a	n/a	n/a	n/a	n/a	n/a
rs569347875	4	104579118	0.0186	0.008	0.016	n/a	n/a	n/a	n/a	n/a	n/a	n/a	n/a	n/a	n/a
rs571535841	6	8704277	-0.0018	0.0019	0.32	n/a	n/a	n/a	n/a	n/a	n/a	n/a	n/a	n/a	n/a
rs71572240	6	105388364	0.0151	0.0055	0.0061	n/a	n/a	n/a	n/a	n/a	n/a	n/a	n/a	n/a	n/a
rs801011	7	74236723	0.0065	0.0012	2.1e-08	n/a	n/a	n/a	n/a	n/a	n/a	n/a	n/a	n/a	n/a
10:71337924	10	71337924	0.0167	0.0062	0.0083	n/a	n/a	n/a	n/a	n/a	n/a	n/a	n/a	n/a	n/a
rs117785622	12	132283582	0.0083	0.0045	0.049	n/a	n/a	n/a	n/a	n/a	n/a	n/a	n/a	n/a	n/a
rs189566818	16	69626436	0.0171	0.0073	0.018	n/a	n/a	n/a	n/a	n/a	n/a	n/a	n/a	n/a	n/a
rs12945356	17	77952250	0.0049	0.0013	0.00026	n/a	n/a	n/a	n/a	n/a	n/a	n/a	n/a	n/a	n/a
rs200876443	19	50363585	0.0064	0.0028	0.019	n/a	n/a	n/a	n/a	n/a	n/a	n/a	n/a	n/a	n/a
rs76511820	19	54072271	0.0021	0.0024	0.36	n/a	n/a	n/a	n/a	n/a	n/a	n/a	n/a	n/a	n/a
rs5930901	23	125518300	-0.0001	0.0007	0.9	n/a	n/a	n/a	n/a	n/a	n/a	n/a	n/a	n/a	n/a

## Sheet: ST5 | ExWAS
	Age at menarche (years)										Voice breaking (categories)
Gene name	Top variant mask	N carriers	Beta	SE	P	Other variant mask	N carriers	Beta (years)	SE	P	N carriers	Beta	SE	P
KDM4C	DMG	582	-0.327	0.063	2.5e-07	HC PTV	70	-0.567	0.183	0.0019	471	-0.031	0.015	0.033
MC3R	DMG	796	0.328	0.054	1.6e-09	HC PTV	45	0.493	0.229	0.031	679	0.037	0.012	0.0027
MKRN3	DMG	187	-0.591	0.112	1.4e-07	HC PTV	NA	NA	NA	NA	160	-0.036	0.025	0.16
PDE10A	DMG	196	0.577	0.109	1.2e-07	HC PTV	27	0.847	0.294	0.004	146	-0.024	0.026	0.36
TACR3	DMG	489	0.621	0.069	3.2e-19	HC PTV	295	0.652	0.089	2.6e-13	404	0.074	0.016	2.4e-06
ZNF483	DMG	59	1.309	0.199	4.9e-11	HC PTV	4	1.779	0.764	0.02	37	0.279	0.052	8.9e-08

## Sheet: ST6 | ExPHEWAS
	Age at natural menopause (ANM)				Adult BMI (kg/m2)				Comparative size age 10 (categories)				Adult Height (cm)				Comparative height age 10 (categories)				IGF-1				AZ ExWAS Portal (P < 2E-09)
Gene name	N carriers	Beta	SE	P	N carriers	Beta	SE	P	N carriers	Beta	SE	P	N carriers	Beta	SE	P	N carriers	Beta	SE	P	N carriers	Beta	SE	P	Phenotype	Mask	N carriers	Beta	SE	P
KDM4C	292	-0.259	0.249	0.33	1103	0.074	0.133	0.58	1092	0.02	0.02	0.31	1106	0.026	0.148	0.86	1095	0.078	0.019	3.7e-05	959	0.036	0.161	0.82	n/a	n/a	n/a	n/a	n/a	n/a
MC3R	389	0.075	0.216	0.88	1557	0.029	0.112	0.8	1536	0.044	0.017	0.0087	1558	-0.574	0.126	5e-06	1538	-0.067	0.016	2.6e-05	1311	-0.058	0.138	0.67	n/a	n/a	n/a	n/a	n/a	n/a
MKRN3	96	-0.127	0.434	0.53	364	0.591	0.231	0.011	357	0.078	0.035	0.025	364	-0.836	0.258	0.0012	361	0.11	0.033	0.00082	328	-0.178	0.275	0.52	n/a	n/a	n/a	n/a	n/a	n/a
PDE10A	86	0.233	0.458	0.69	359	-0.058	0.232	0.8	354	-0.08	0.035	0.021	359	0.439	0.256	0.087	351	0.001	0.033	0.97	317	1.502	0.278	6.5e-08	n/a	n/a	n/a	n/a	n/a	n/a
TACR3	266	-0.044	0.26	0.91	932	0.026	0.144	0.85	923	0.001	0.022	0.96	933	0.832	0.16	2.1e-07	924	-0.067	0.021	0.0011	792	-0.161	0.176	0.36	n/a	n/a	n/a	n/a	n/a	n/a
ZNF483	21	0.415	0.927	0.74	97	1.094	0.447	0.014	95	-0.076	0.067	0.26	98	-0.288	0.496	0.56	97	-0.272	0.064	1.9e-05	88	0.293	0.53	0.58	n/a	n/a	n/a	n/a	n/a	n/a

## Sheet: ST7 | IHH PanelApp genes
	Age at menarche (years) - HC PTV				Voice breaking - HC PTV
Gene	Beta	SE	P	AC	Beta	SE	P	AC	Mode Of Inheritance	Phenotypes
ANOS1	NA	NA	NA	NA	-0.011	0.142	0.94	5	X-LINKED: hemizygous mutation in males, biallelic mutations in females	Hypogonadotropic hypogonadism type 1 (OMIM 308700)
CHD7	-0.323	0.684	0.64	5	0.024	0.317	0.94	1	MONOALLELIC, autosomal or pseudoautosomal, imprinted status unknown	Hypogonadotropic hypogonadism type 5 (OMIM 612370)
FGF8	1.408	0.484	0.0036	10	0.122	0.112	0.28	8	BOTH monoallelic and biallelic, autosomal or pseudoautosomal	Hypogonadotropic hypogonadism type 6 (OMIM 612702)
WDR11	-0.11	0.17	0.52	81	0.006	0.038	0.87	68	MONOALLELIC, autosomal or pseudoautosomal, imprinted status unknown	Hypogonadotropic hypogonadism type 14 (OMIM 614858)

## Sheet: ST8 | PGS centiles
Centile N	N women	Mean age at menarche	SE menarche
1	1880	11.4862	0.032554
2	1880	11.7027	0.0325068
3	1880	11.9154	0.0341908
4	1880	11.9101	0.0322841
5	1880	11.9819	0.0330192
6	1880	12.0851	0.0338364
7	1880	12.0867	0.0335696
8	1880	12.1282	0.0336001
9	1880	12.1378	0.0340986
10	1880	12.3181	0.0344885
11	1880	12.325	0.0358672
12	1880	12.2325	0.0332755
13	1880	12.358	0.0331761
14	1880	12.2926	0.0345349
15	1880	12.342	0.0338644
16	1880	12.3787	0.0345564
17	1880	12.4133	0.0336749
18	1880	12.4197	0.0349779
19	1880	12.4835	0.0340578
20	1880	12.4378	0.0350622
21	1880	12.5059	0.0349377
22	1880	12.5075	0.0339346
23	1880	12.5229	0.0340891
24	1880	12.541	0.0337042
25	1880	12.5367	0.0346755
26	1880	12.5723	0.0342843
27	1880	12.5957	0.0341046
28	1880	12.5686	0.0343873
29	1880	12.6399	0.0347886
30	1880	12.6149	0.0345599
31	1880	12.6665	0.034832
32	1880	12.6995	0.0346009
33	1880	12.6793	0.0335136
34	1880	12.7436	0.0346467
35	1880	12.7138	0.0348975
36	1880	12.7787	0.0349539
37	1880	12.7261	0.0341592
38	1880	12.766	0.0340642
39	1880	12.8277	0.0346783
40	1880	12.8335	0.0345668
41	1880	12.7537	0.0348932
42	1879	12.8425	0.0352687
43	1879	12.835	0.0360848
44	1879	12.843	0.0353302
45	1879	12.9617	0.0347909
46	1879	12.9005	0.0347548
47	1879	12.901	0.0344979
48	1879	12.9542	0.0347698
49	1879	12.9596	0.0353232
50	1879	12.9085	0.0343359
51	1879	12.9436	0.0340032
52	1879	12.9308	0.0342399
53	1879	12.918	0.0342662
54	1879	13.0192	0.0346115
55	1879	13.0527	0.0358363
56	1879	13.0165	0.0347879
57	1879	13.0373	0.0351723
58	1879	13.0782	0.033926
59	1879	13.1682	0.0348056
60	1879	13.107	0.0344564
61	1879	13.0511	0.0349042
62	1879	13.1038	0.0352502
63	1879	13.1783	0.0344637
64	1879	13.1655	0.0356609
65	1879	13.1288	0.0352425
66	1879	13.1166	0.0362362
67	1879	13.1378	0.0359371
68	1879	13.2182	0.0360914
69	1879	13.2411	0.0350528
70	1879	13.2778	0.0355633
71	1879	13.281	0.0352135
72	1879	13.2682	0.0340315
73	1879	13.3183	0.0345147
74	1879	13.3151	0.0354055
75	1879	13.2837	0.0355187
76	1879	13.355	0.035232
77	1879	13.2847	0.0350159
78	1879	13.356	0.0351296
79	1879	13.3667	0.0349498
80	1879	13.3848	0.0350003
81	1879	13.4561	0.035143
82	1879	13.4699	0.0353197
83	1879	13.4992	0.0349636
84	1879	13.5311	0.0351664
85	1879	13.5317	0.036222
86	1879	13.5726	0.0359234
87	1879	13.636	0.0355315
88	1879	13.5945	0.0345938
89	1879	13.5918	0.034875
90	1879	13.6653	0.034934
91	1879	13.7248	0.0346583
92	1879	13.7499	0.0352489
93	1879	13.7328	0.0343921
94	1879	13.8462	0.0354338
95	1879	13.8521	0.0357694
96	1879	13.9	0.0334112
97	1879	14.0032	0.0346143
98	1879	14.099	0.0359461
99	1879	14.19	0.0356197
100	1879	14.455	0.0346223

## Sheet: ST9 | PGS by AAM
AAM (years)	N women	Mean PGS	SE PGS
<=7	29	-0.271759	0.191508
8	95	-0.892131	0.114192
9	1197	-0.85715	0.0289024
10	7363	-0.725388	0.0111265
11	29196	-0.44837	0.00545742
12	35794	-0.212926	0.00487684
13	46156	0.0409273	0.0043119
14	37154	0.256717	0.00483194
15	20427	0.445826	0.00669835
16	7977	0.634585	0.0107069
17	1762	0.735269	0.0238252
18	573	0.839525	0.041458
19	134	0.780599	0.0841553
>=20	84	0.540662	0.116662

[truncated: 26 more sheets: ST10 | PGS & Carrier ORs, ST11 | Eary & Delayed Pred., ST12 | PGS inter, ST13 | EUR G2G scores, ST14 | Anc.Comb. G2G scores, ST15 | EUR G2G expanded, ST16 | Anc.Comb. G2G expanded, ST17 | Tissue enrichment, ST18 | 665 top menarche genes, ST19 | Top gene per 1080 signal, ST20 | BMI coloc, ST21 | weight traj., ST22 | weight traj. results&MR, ST23 | 665 genes pathways, ST24 | 665 gene pathway cluster, ST25 | weight traj. pathways, ST26 |  weight traj.path. clust, ST27 | MAGMA GnRH traj. enrich, ST28 | GPCRs in AAM, ST29 | BRET assay …]
